# Supplementary material for: The Hierarchical Modular Structure of HER2+ Breast Cancer Network
Source: Front Physiol. 2018 Oct 11;9:1423. doi: 10.3389/fphys.2018.01423 (PMC6193406; doi:10.3389/fphys.2018.01423)
Supplement: Supplementary file 1 [file Data_Sheet_1.zip]

Archive with 85 entries (82 files):
- EnrichmentResults.zip
- ModuleList/
- ModuleList/Level1/
- ModuleList/Level1/001.txt
- ModuleList/Level1/002.txt
- ModuleList/Level1/003.txt
- ModuleList/Level1/004.txt
- ModuleList/Level1/005.txt
- ModuleList/Level1/006.txt
- ModuleList/Level1/007.txt
- ModuleList/Level1/008.txt
- ModuleList/Level1/009.txt
- ModuleList/Level1/010.txt
- ModuleList/Level1/011.txt
- ModuleList/Level1/012.txt
- ModuleList/Level1/013.txt
- ModuleList/Level1/014.txt
- ModuleList/Level1/015.txt
- ModuleList/Level1/016.txt
- ModuleList/Level1/017.txt
- ModuleList/Level1/018.txt
- ModuleList/Level1/019.txt
- ModuleList/Level1/020.txt
- ModuleList/Level1/021.txt
- ModuleList/Level1/022.txt
- ModuleList/Level1/023.txt
- ModuleList/Level1/024.txt
- ModuleList/Level1/025.txt
- ModuleList/Level1/026.txt
- ModuleList/Level1/027.txt
- ModuleList/Level1/028.txt
- ModuleList/Level1/029.txt
- ModuleList/Level1/030.txt
- ModuleList/Level1/031.txt
- ModuleList/Level1/032.txt
- ModuleList/Level1/033.txt
- ModuleList/Level1/034.txt
- ModuleList/Level1/035.txt
- ModuleList/Level1/036.txt
- ModuleList/Level1/037.txt
- ModuleList/Level2/
- ModuleList/Level2/001001.txt
- ModuleList/Level2/001002.txt
- ModuleList/Level2/001003.txt
- ModuleList/Level2/001004.txt
- ModuleList/Level2/001005.txt
- ModuleList/Level2/001006.txt
- ModuleList/Level2/001007.txt
- ModuleList/Level2/001008.txt
- ModuleList/Level2/001009.txt
- ModuleList/Level2/001010.txt
- ModuleList/Level2/001011.txt
- ModuleList/Level2/001012.txt
- ModuleList/Level2/001013.txt
- ModuleList/Level2/001014.txt
- ModuleList/Level2/002001.txt
- ModuleList/Level2/002002.txt
- ModuleList/Level2/002003.txt
- ModuleList/Level2/002004.txt
- ModuleList/Level2/002005.txt
- ModuleList/Level2/002006.txt
- ModuleList/Level2/002007.txt
- ModuleList/Level2/002008.txt
- ModuleList/Level2/002009.txt
- ModuleList/Level2/002010.txt
- ModuleList/Level2/002011.txt
- ModuleList/Level2/002012.txt
- ModuleList/Level2/002013.txt
- ModuleList/Level2/002014.txt
- ModuleList/Level2/003001.txt
- ModuleList/Level2/003002.txt
- ModuleList/Level2/003003.txt
- ModuleList/Level2/003004.txt
- ModuleList/Level2/003005.txt
- ModuleList/Level2/003006.txt
- ModuleList/Level2/003007.txt
- ModuleList/Level2/004001.txt
- ModuleList/Level2/004002.txt
- ModuleList/Level2/004003.txt
- ModuleList/Level2/004004.txt
- ModuleList/Level2/006001.txt
- ModuleList/Level2/006002.txt
- ModuleList/desciptors_Level1.txt
- ModuleList/desciptors_Level2.txt
- ValidationNetwork.sif
