# Supplementary material for: The Hierarchical Modular Structure of HER2+ Breast Cancer Network
Source: Front Physiol. 2018 Oct 11;9:1423. doi: 10.3389/fphys.2018.01423 (PMC6193406; doi:10.3389/fphys.2018.01423)
Supplement: Supplementary file 1 [file Data_Sheet_1.zip › ModuleList/Level1/001.txt]

CD2
CD247
ITK
MAP4K1
CD96
CXCR3
CD7
CD3D
HCLS1
IL2RB
SP140
CD53
IL10RA
CCL5
CD6
HCST
GIMAP4
RAC2
PYHIN1
ITGAL
PLEK
WAS
CORO1A
GZMA
SPOCK2
NKG7
SIRPG
ARHGAP9
LRMP
PRF1
PTPN7
LTB
GZMK
MFNG
EBI3
SH2D1A
CD8A
SASH3
EVI2B
PLCG2
IRF8
TRAF3IP3
CD48
HLA-DMB
CD74
ZAP70
STAT4
AIM2
CXCL13
CCR7
PSTPIP1
FERMT3
IL21R
HLA-F
HLA-DOB
CXCR6
CD4
CXCL9
TBC1D10C
CD3E
CD37
SEMA4D
CECR1
HCK
FGL2
IRF1
CD79B
GPSM3
LAMP3
TRAT1
LCP1
ARHGAP30
PPP1R16B
NCF1C
SLAMF1
GPR18
TNFRSF1B
NCKAP1L
SELL
ITGB7
DOCK10
IL2RG
S1PR4
LST1
PIK3CG
PARVG
SLAMF8
LILRB4
FAM65B
CCR2
STAT1
PLCL2
CYTH4
KLRB1
CTSS
GVINP1
TAPBPL
CD38
SLA
CST7
LAG3
ARHGAP15
LILRB2
TRAF1
ADAMDEC1
CD69
GIMAP6
TAP1
AOAH
TNFAIP3
BTN3A1
IL7R
C2
HLA-DPA1
TNFSF13B
IGSF6
PIK3CD
PLCB2
IDO1
RPL13AP20
CD83
ZBED2
HLA-DMA
PLAC8
SAMSN1
HLA-DRA
CD86
C1QB
GBP1
APBB1IP
LAT
IFNG
SLC7A7
SRGN
CXCL10
DOCK2
AIF1
KIR2DL3
HAPLN3
GZMB
ITGB2
TNFRSF4
CSF1R
TRPV2
XCR1
SLC9A9
FLT3LG
MS4A6A
TNFRSF13B
HLA-E
TYROBP
TMEM71
PATL2
CELF2
LYZ
TRIM22
P2RY10
FCN1
RGS18
C1QA
GNLY
PSMB10
CCL4
GPR183
CTSW
FASLG
ITGAX
FYN
SIGLEC10
KLRG1
TAP2
TLR8
PTPN6
NPL
GZMH
TESPA1
LCP2
HAVCR2
CCR1
WARS
IL32
EVI2A
LCK
MYO1F
LY9
SPI1
PLEKHO2
ZNF831
IKZF1
TRANK1
DENND1C
C3AR1
RNASE6
BANK1
LAT2
HCP5
PTGER4
SLC15A3
SLAMF7
MPP1
CD52
TNFRSF14
N4BP2L1
TAGAP
TMEM140
CARD16
LAPTM5
ENPP2
CD40LG
WIPF1
DPEP2
LYN
CTSC
RCSD1
IGFLR1
VPREB3
PTPN22
IFFO1
SUCNR1
TRBV29-1
TRAC
ALOX5AP
ABI3BP
TRAV21
THEMIS
BATF2
HLA-A
TOX2
IL2RA
TLR7
TLR4
SMAP2
SYT11
RASGRP1
HLA-DPB1
SLCO2B1
OSCAR
TIFAB
NLRP3
CPVL
CD14
CLEC10A
CIITA
TBXAS1
GBP2
SIRPA
FLVCR2
VAV1
SYK
TCL1A
ST8SIA4
TAPBP
KIAA1551
CCL2
TCN2
TNFSF13
PLEKHO1
CXCR2P1
LPAR5
NELL2
BTK
APOL6
PIP4K2A
SKAP1
PSMB9
TRIM69
TMEM173
AP1S2
ARRDC5
HMHA1
CLEC1A
HERC5
OAS2
OASL
OAS3
IFI44
SAMD9
IFIT1
HERC6
MX1
IFITM1
MX2
IFI44L
PARP14
ISG15
IFI27
RTP4
OAS1
RSAD2
IFI35
IRF7
ZNFX1
MAFA
TDRD7
DDX60
PARP12
LAX1
TNFRSF17
PIM2
PNOC
IGKV1-33
CAMK1G
FAM46C
IGKV3OR2-268
AMPD1
KIAA0125
SEL1L3
IGKV5-2
IGKV1D-8
IRF4
IGKV2-40
MARCH1
MDFIC
UBE2L6
IFIT3
PLSCR1
BTN3A3
ZFP36L2
CCND2
ETS1
MBP
PTPRE
DPYD
ACSL4
DOCK11
PPP2R3C
IFI16
SERPING1
TMEM176A
KIAA0226L
APOE
APOC1
SH2D3C
PLVAP
MEF2C
SHANK3
ICAM2
S1PR1
PSMB8
HLA-G
GLIPR1
QPCT
CLIC2
CDC42SE2
IFITM2
IFITM3
