# Supplementary material for: The Hierarchical Modular Structure of HER2+ Breast Cancer Network
Source: Front Physiol. 2018 Oct 11;9:1423. doi: 10.3389/fphys.2018.01423 (PMC6193406; doi:10.3389/fphys.2018.01423)
Supplement: Supplementary file 1 [file Data_Sheet_1.zip › ModuleList/Level1/002.txt]

GPR1
DMC1
CRCP
ALPP
SLC35E1
PIP4K2B
ZNF430
DENR
PSMD12
SULT1A1
PLA2G2D
MBD4
XRCC2
DAPP1
IL18
HAUS2
LILRB1
XYLT1
CREB1
GGA1
MBTD1
NLRP8
C5ORF28
USP49
CDKN2AIPNL
CDAN1
CSF2RA
POFUT1
ZNF486
RAD51
PNPT1
SERF2
ZNF223
ARL16
CATSPER2
ZNF549
TNFSF14
TMEM17
ZNF577
XPNPEP3
ZNF786
FCAR
TCAF1
SNX29P2
PCDHB9
EID2B
TBC1D32
ZNF483
SPDYE15P
ZNF394
BIRC3
METTL21A
SNAPC1
TRIM13
ZNF557
ZMAT3
TNFSF15
EIF2AK4
HEATR3
RNF213
SSTR2
TUBA3FP
ERGIC1
TDP1
TFAP2A
NDUFAF7
SRRM2
TDRD1
EBLN2
CCDC140
ATG10
ZNF767P
PDCD4
RHOT2
PPIAL4G
ATP5F1
SLC25A24
YME1L1
AZIN1
CTNNB1
ARF4
TRUB1
MGAT2
SCAMP1
GLRX3
PGAM1P2
TXNRD1
SBDSP1
MFSD14A
DPAGT1
HNRNPA1P37
TCAIM
TNPO3
CLIC4P1
GTF2IP4
NUS1P2
RABGAP1L
HSPD1P1
ISCA1P6
OSTCP2
TXNDC5
TGIF1
XPOT
ARL6IP6
TVP23B
ITGB1P1
PIPSL
LRRC40
TMED10
PCGF7P
KIF5B
RPSAP39
LYPLA2P1
BZW1P2
STARD3NL
TMEM189-UBE2V1
OGFOD1
RNF8
TM2D1
MORF4L2
TWF1
PPIAL4A
WDR47
ST13P15
KLHL20
HNRNPA1P63
STAMBP
CHMP5
UBTD2
HMGN1P38
USP1
CSTF1
LAMTOR5P1
RNPS1P1
SPCS1
TTLL13P
MATR3
DLC1
DISC1
MECP2
ZBTB40
TIGAR
ZNF264
PDE4DIP
RASL12
SPCS2P4
SFMBT2
FAR1
LAMP2
RRM2B
EBAG9
FNTA
ASB1
PPM1F
ILKAP
METTL5
ZNF148
TNRC6A
TTC14
MBD2
DNAJB14
RBM33
FNBP4
CORO7
TCEA1
TCEA1P2
ARFIP1
PSEN1
SLC25A5
PSMD10
RAX2
MED1
STRADA
TACO1
CFLAR
