# Supplementary material for: The Hierarchical Modular Structure of HER2+ Breast Cancer Network
Source: Front Physiol. 2018 Oct 11;9:1423. doi: 10.3389/fphys.2018.01423 (PMC6193406; doi:10.3389/fphys.2018.01423)
Supplement: Supplementary file 1 [file Data_Sheet_1.zip › ModuleList/Level1/003.txt]

THBS2
HTRA1
AEBP1
PDGFRB
COL5A2
COL1A1
COL6A3
FHOD3
COL5A1
EFEMP2
PTRF
SRPX2
JAM3
SPOCK1
TGFB1I1
TSHZ3
MMP2
TPM2
EMILIN1
MXRA7
SYNDIG1
EDNRA
PRKCDBP
ANGPTL2
THY1
SGIP1
COL6A1
KLK4
ITGA11
BGN
TENM3
COL11A1
PTH1R
FBN1
LAMA4
LRRC15
MMP11
NUAK1
COL8A2
COPZ2
LRRC17
EHD2
MXRA5
FERMT2
KIAA1549L
OLFML2B
PLAT
TBX15
SPHK1
MMP16
SPARC
CDH11
GLT8D2
COL3A1
SPON1
DCN
GAS1
CRISPLD2
COL1A2
CTSK
SFRP2
COL10A1
VCAN
CTHRC1
NDN
PDGFRL
TIMP2
FSTL1
ECM2
BNC2
LUM
BICC1
SERPINF1
OMD
GJA1
TMEM200A
CD55
PLSCR4
WISP1
PROS1
POSTN
PALLD
MFAP5
ARHGAP28
SNAI2
DSE
DACT1
CFH
C1R
C5ORF46
ZNF521
SPARCL1
CORIN
SGCD
PKD2
MAP1A
LRRC32
IGFBP4
PHLDB1
TCF4
SSC5D
AFAP1L2
SETBP1
DPYSL3
GFPT2
OLFML1
AXL
PAM
TMEM47
TAGLN
MYL9
NID1
SRPX
ACTA2
NNMT
TUBB6
COL16A1
TRO
ALKBH6
FBLN1
ZBTB20
HEYL
CSPG4
