# Supplementary material for: The Hierarchical Modular Structure of HER2+ Breast Cancer Network
Source: Front Physiol. 2018 Oct 11;9:1423. doi: 10.3389/fphys.2018.01423 (PMC6193406; doi:10.3389/fphys.2018.01423)
Supplement: Supplementary file 1 [file Data_Sheet_1.zip › ModuleList/Level1/004.txt]

MCTS1
COPS2
SF3B6
MRPL19
RTCA
RBM7
TMEM167A
ZFP36L1
EIF4EP2
PTGES3
ERGIC2
RPS7P3
NACAP1
RPS3AP25
PPIAP29
C14ORF166
RPS15A
ZBTB8OSP2
SMAD7
TPT1P9
DNAJC10
FAM98A
RPS23P8
TMEM14B
TPT1P6
HAT1
ATF1
FTH1P8
SUMO1P3
RPS15AP17
PPCS
TXNL1
DNAJC25-GNG10
FTH1P12
YEATS4
TRMT10C
TPRKB
RNASEH2B
USP8
CLK1
SRSF11
DDX17
LARP4
A2M
FBXO30
GPBP1L1
SP3
TXNDC9
UBLCP1
IER3IP1
OSBPL8
