# Supplementary material for: The Hierarchical Modular Structure of HER2+ Breast Cancer Network
Source: Front Physiol. 2018 Oct 11;9:1423. doi: 10.3389/fphys.2018.01423 (PMC6193406; doi:10.3389/fphys.2018.01423)
Supplement: Supplementary file 1 [file Data_Sheet_1.zip › ModuleList/Level2/001002.txt]

HERC5
OAS2
OASL
OAS3
IFI44
SAMD9
IFIT1
HERC6
MX1
IFITM1
MX2
IFI44L
PARP14
ISG15
IFI27
RTP4
OAS1
RSAD2
IFI35
IRF7
ZNFX1
MAFA
TDRD7
DDX60
PARP12
