# Supplementary material for: The Hierarchical Modular Structure of HER2+ Breast Cancer Network
Source: Front Physiol. 2018 Oct 11;9:1423. doi: 10.3389/fphys.2018.01423 (PMC6193406; doi:10.3389/fphys.2018.01423)
Supplement: Supplementary file 1 [file Data_Sheet_1.zip › ModuleList/Level2/001003.txt]

LAX1
TNFRSF17
PIM2
PNOC
IGKV1-33
CAMK1G
FAM46C
IGKV3OR2-268
AMPD1
KIAA0125
SEL1L3
IGKV5-2
IGKV1D-8
IRF4
IGKV2-40
