# Supplementary material for: The Hierarchical Modular Structure of HER2+ Breast Cancer Network
Source: Front Physiol. 2018 Oct 11;9:1423. doi: 10.3389/fphys.2018.01423 (PMC6193406; doi:10.3389/fphys.2018.01423)
Supplement: Supplementary file 1 [file Data_Sheet_1.zip › ModuleList/Level2/002001.txt]

GPR1
DMC1
CRCP
ALPP
SLC35E1
PIP4K2B
ZNF430
DENR
PSMD12
SULT1A1
PLA2G2D
MBD4
XRCC2
DAPP1
IL18
HAUS2
LILRB1
XYLT1
CREB1
GGA1
MBTD1
NLRP8
C5ORF28
USP49
CDKN2AIPNL
CDAN1
CSF2RA
POFUT1
ZNF486
RAD51
PNPT1
SERF2
ZNF223
ARL16
CATSPER2
ZNF549
TNFSF14
TMEM17
ZNF577
XPNPEP3
ZNF786
FCAR
TCAF1
SNX29P2
PCDHB9
EID2B
TBC1D32
ZNF483
SPDYE15P
ZNF394
BIRC3
METTL21A
SNAPC1
TRIM13
ZNF557
ZMAT3
TNFSF15
EIF2AK4
HEATR3
RNF213
SSTR2
TUBA3FP
ERGIC1
TDP1
TFAP2A
NDUFAF7
SRRM2
TDRD1
EBLN2
CCDC140
ATG10
ZNF767P
PDCD4
RHOT2
PPIAL4G
