# Supplementary material for: The Hierarchical Modular Structure of HER2+ Breast Cancer Network
Source: Front Physiol. 2018 Oct 11;9:1423. doi: 10.3389/fphys.2018.01423 (PMC6193406; doi:10.3389/fphys.2018.01423)
Supplement: Supplementary file 1 [file Data_Sheet_1.zip › ModuleList/Level2/002002.txt]

ATP5F1
SLC25A24
YME1L1
AZIN1
CTNNB1
ARF4
TRUB1
MGAT2
SCAMP1
GLRX3
PGAM1P2
TXNRD1
SBDSP1
MFSD14A
DPAGT1
HNRNPA1P37
TCAIM
TNPO3
CLIC4P1
GTF2IP4
NUS1P2
RABGAP1L
HSPD1P1
ISCA1P6
OSTCP2
TXNDC5
TGIF1
XPOT
ARL6IP6
TVP23B
ITGB1P1
PIPSL
LRRC40
TMED10
PCGF7P
KIF5B
RPSAP39
LYPLA2P1
BZW1P2
STARD3NL
TMEM189-UBE2V1
OGFOD1
RNF8
TM2D1
MORF4L2
TWF1
PPIAL4A
WDR47
ST13P15
KLHL20
HNRNPA1P63
STAMBP
CHMP5
UBTD2
HMGN1P38
USP1
CSTF1
LAMTOR5P1
RNPS1P1
SPCS1
TTLL13P
MATR3
