# Supplementary material for: The Hierarchical Modular Structure of HER2+ Breast Cancer Network
Source: Front Physiol. 2018 Oct 11;9:1423. doi: 10.3389/fphys.2018.01423 (PMC6193406; doi:10.3389/fphys.2018.01423)
Supplement: Supplementary file 1 [file Data_Sheet_1.zip › ModuleList/Level2/002003.txt]

DLC1
DISC1
MECP2
ZBTB40
TIGAR
ZNF264
PDE4DIP
RASL12
SPCS2P4
SFMBT2
FAR1
LAMP2
