# Supplementary material for: The Hierarchical Modular Structure of HER2+ Breast Cancer Network
Source: Front Physiol. 2018 Oct 11;9:1423. doi: 10.3389/fphys.2018.01423 (PMC6193406; doi:10.3389/fphys.2018.01423)
Supplement: Supplementary file 1 [file Data_Sheet_1.zip › ModuleList/Level2/003001.txt]

THBS2
HTRA1
AEBP1
PDGFRB
COL5A2
COL1A1
COL6A3
FHOD3
COL5A1
EFEMP2
PTRF
SRPX2
JAM3
SPOCK1
TGFB1I1
TSHZ3
MMP2
TPM2
EMILIN1
MXRA7
SYNDIG1
EDNRA
PRKCDBP
ANGPTL2
THY1
SGIP1
COL6A1
KLK4
ITGA11
BGN
TENM3
COL11A1
PTH1R
FBN1
LAMA4
LRRC15
MMP11
NUAK1
COL8A2
COPZ2
LRRC17
EHD2
MXRA5
FERMT2
KIAA1549L
OLFML2B
PLAT
TBX15
SPHK1
MMP16
