# Supplementary material for: The Hierarchical Modular Structure of HER2+ Breast Cancer Network
Source: Front Physiol. 2018 Oct 11;9:1423. doi: 10.3389/fphys.2018.01423 (PMC6193406; doi:10.3389/fphys.2018.01423)
Supplement: Supplementary file 1 [file Data_Sheet_1.zip › ModuleList/Level2/003002.txt]

SPARC
CDH11
GLT8D2
COL3A1
SPON1
DCN
GAS1
CRISPLD2
COL1A2
CTSK
SFRP2
COL10A1
VCAN
CTHRC1
NDN
PDGFRL
TIMP2
FSTL1
ECM2
BNC2
LUM
BICC1
SERPINF1
OMD
GJA1
TMEM200A
CD55
PLSCR4
WISP1
PROS1
POSTN
PALLD
MFAP5
ARHGAP28
SNAI2
DSE
DACT1
CFH
C1R
C5ORF46
ZNF521
SPARCL1
CORIN
SGCD
PKD2
