# Supplementary material for: The Hierarchical Modular Structure of HER2+ Breast Cancer Network
Source: Front Physiol. 2018 Oct 11;9:1423. doi: 10.3389/fphys.2018.01423 (PMC6193406; doi:10.3389/fphys.2018.01423)
Supplement: Supplementary file 1 [file Data_Sheet_1.zip › ModuleList/Level2/004001.txt]

MCTS1
COPS2
SF3B6
MRPL19
RTCA
RBM7
TMEM167A
ZFP36L1
EIF4EP2
PTGES3
ERGIC2
RPS7P3
NACAP1
RPS3AP25
PPIAP29
C14ORF166
RPS15A
ZBTB8OSP2
SMAD7
TPT1P9
DNAJC10
FAM98A
RPS23P8
TMEM14B
TPT1P6
