# Supplementary material for: The Hierarchical Modular Structure of HER2+ Breast Cancer Network
Source: Front Physiol. 2018 Oct 11;9:1423. doi: 10.3389/fphys.2018.01423 (PMC6193406; doi:10.3389/fphys.2018.01423)
Supplement: Supplementary file 1 [file Data_Sheet_1.zip › ModuleList/Level2/004002.txt]

HAT1
ATF1
FTH1P8
SUMO1P3
RPS15AP17
PPCS
TXNL1
DNAJC25-GNG10
FTH1P12
YEATS4
TRMT10C
TPRKB
