# Supplementary material for: The Hierarchical Modular Structure of HER2+ Breast Cancer Network
Source: Front Physiol. 2018 Oct 11;9:1423. doi: 10.3389/fphys.2018.01423 (PMC6193406; doi:10.3389/fphys.2018.01423)
Supplement: Supplementary file 1 [file Data_Sheet_1.zip › ModuleList/desciptors_Level1.txt]

	HighPageRank_gene	numberOfgenes
001	CD2	346
002	GPR1	175
003	THBS2	123
004	MCTS1	51
005	ERBB2	5
006	GNG11	6
007	S100A8	3
008	TGFBR2	4
009	MFAP4	4
010	FOS	3
011	KIF2C	3
012	PUF60	3
013	CEP55	3
014	SNAPC4	3
015	SCGB2A1	2
016	MT1G	2
017	MED24	2
018	PPP2R2B	2
019	PCGF2	2
020	COL4A1	2
021	LDB2	2
022	TOMM20	2
023	TYK2	2
024	APEH	2
025	TPSAB1	2
026	TELO2	2
027	PEX13	2
028	BTF3	2
029	CDK1	2
030	RAB40C	2
031	HHEX	2
032	RPL18	2
033	P2RY13	2
034	MEOX1	2
035	ASPM	2
036	HIST1H1C	2
037	ADH1B	2
