# Supplementary material for: The Hierarchical Modular Structure of HER2+ Breast Cancer Network
Source: Front Physiol. 2018 Oct 11;9:1423. doi: 10.3389/fphys.2018.01423 (PMC6193406; doi:10.3389/fphys.2018.01423)
Supplement: Supplementary file 1 [file Data_Sheet_1.zip › ModuleList/desciptors_Level2.txt]

	HighPageRank_gene	numberOfgenes
001001	CD2	271
001002	HERC5	25
001003	LAX1	15
001004	MARCH1	7
001005	CCND2	4
001006	DPYD	4
001007	IFI16	4
001008	APOE	2
001009	SH2D3C	4
001010	ICAM2	2
001011	PSMB8	2
001012	GLIPR1	2
001013	CLIC2	2
001014	IFITM2	2
002001	GPR1	75
002002	ATP5F1	62
002003	DLC1	12
002004	RRM2B	3
002005	ASB1	4
002006	ZNF148	3
002007	MBD2	2
002008	RBM33	3
002009	TCEA1	2
002010	ARFIP1	2
002011	SLC25A5	2
002012	RAX2	2
002013	STRADA	2
002014	CFLAR	1
003001	THBS2	50
003002	SPARC	45
003003	MAP1A	8
003004	DPYSL3	6
003005	TAGLN	7
003006	COL16A1	5
003007	HEYL	2
004001	MCTS1	25
004002	HAT1	12
004003	RNASEH2B	9
004004	SP3	5
006001	GNG11	3
006002	CDH5	3
