# Supplementary material for: The Hierarchical Modular Structure of HER2+ Breast Cancer Network
Source: Front Physiol. 2018 Oct 11;9:1423. doi: 10.3389/fphys.2018.01423 (PMC6193406; doi:10.3389/fphys.2018.01423)
Supplement: Supplementary file 1 [file Data_Sheet_1.zip › ValidationNetwork.sif]

V1	V4	V5
DMC1	C5ORF28	0.632817
GPR1	DMC1	0.627453
DMC1	NLRP8	0.625846
ALPP	DMC1	0.621847
CD2	CD247	0.619488
GPR1	NLRP8	0.614927
CXCR3	CD2	0.612534
CRCP	C5ORF28	0.611473
GPR1	C5ORF28	0.609693
IL2RB	CD2	0.60702
ITK	CD247	0.605891
IL18	PNPT1	0.601129
CRCP	CDAN1	0.600498
ZNF430	PNPT1	0.597493
ALPP	NLRP8	0.593053
PSMD12	ARL16	0.592958
XRCC2	METTL21A	0.592854
DAPP1	C5ORF28	0.592412
CD3D	CD247	0.591772
XRCC2	ZNF549	0.59019
DAPP1	CDAN1	0.590046
DAPP1	TNFSF14	0.588811
PIP4K2B	ZNF430	0.586998
LILRB1	PNPT1	0.586926
CD6	CD247	0.586907
DMC1	CDAN1	0.585985
LILRB1	ZNF430	0.585922
CD96	CD247	0.585288
CCL5	GZMA	0.584813
CCR7	LTB	0.583607
ALPP	C5ORF28	0.583229
DAPP1	DMC1	0.583008
PIP4K2B	ZNF786	0.581378
CXCL10	GBP1	0.581197
PIP4K2B	ALPP	0.579377
MAP4K1	ARHGAP9	0.579099
LILRB1	CDAN1	0.579035
MAP4K1	CD6	0.578904
ZNF430	CDAN1	0.57793
XRCC2	EID2B	0.577673
ITK	CD2	0.577551
ZNF430	ALPP	0.5774
DAPP1	CRCP	0.57638
GPR1	USP49	0.576132
ALPP	PNPT1	0.575845
PIP4K2B	CDAN1	0.575548
CD96	CD2	0.575032
MAP4K1	CD247	0.574339
PIP4K2B	DAPP1	0.573471
SULT1A1	ZNF786	0.572334
CRCP	DMC1	0.572198
CXCR3	CD247	0.571581
ITGAL	MAP4K1	0.571019
ALPP	GPR1	0.570759
PIP4K2B	PNPT1	0.570747
PLA2G2D	ZNF223	0.570433
CRCP	GPR1	0.570278
HLA-DPA1	HLA-DRA	0.570127
DMC1	ZNF486	0.569138
CD96	CD3D	0.568807
S100A8	S100A9	0.567572
CD96	ITK	0.567143
CD3D	CD2	0.567002
CD6	CD2	0.56687
IL2RB	CXCR3	0.566675
ALPP	CDAN1	0.566398
CRCP	ALPP	0.566215
DMC1	TNFSF14	0.566175
MAP4K1	CXCR3	0.564992
XRCC2	ZNF394	0.564764
CRCP	CSF2RA	0.564717
LILRB1	PIP4K2B	0.564542
DMC1	USP49	0.563821
CREB1	ZNF394	0.563535
ERBB2	GRB7	0.563492
CD8A	NKG7	0.563259
ZNF430	IL18	0.563113
DAPP1	ALPP	0.563075
ZNF430	CRCP	0.562614
PTPN7	ITGAL	0.561958
CRCP	USP49	0.561025
NKG7	CCL5	0.560677
XRCC2	XPNPEP3	0.560465
IL18	CDAN1	0.560357
HAUS2	ZNF223	0.56033
DAPP1	CSF2RA	0.560301
MAP4K1	ITK	0.560277
LTB	CD247	0.55848
CRCP	TNFSF14	0.558111
CD6	CXCR3	0.558059
LILRB1	SPDYE15P	0.558016
LILRB1	IL18	0.55721
ITK	IL2RB	0.556893
CD247	ARHGAP9	0.556578
PIP4K2B	IL18	0.556467
ITGAL	CD6	0.556168
SULT1A1	ZNF430	0.55599
CD6	ITK	0.555713
CD3D	ITK	0.55567
GZMA	CD3D	0.555564
PIP4K2B	CRCP	0.554694
CRCP	NLRP8	0.554302
CD8A	CCL5	0.554295
ZNF430	SPDYE15P	0.554206
CD96	CXCR3	0.553989
SPOCK2	CD247	0.553091
COL1A1	COL5A1	0.552953
CCL5	CD247	0.552643
GZMK	CD3D	0.552623
PYHIN1	ITK	0.551446
PIP4K2B	C5ORF28	0.551259
XYLT1	TRIM13	0.551163
DAPP1	ZNF486	0.551158
CD96	CD6	0.550785
CD247	TBC1D10C	0.550639
ZNF430	ZNF786	0.550413
SULT1A1	PIP4K2B	0.550288
SAMSN1	SRGN	0.550258
ZNF430	C5ORF28	0.550232
PIP4K2B	SPDYE15P	0.54966
PIP4K2B	NLRP8	0.549259
CD7	CD247	0.549036
IL2RB	CD247	0.548547
DAPP1	ZNF430	0.548301
PIP4K2B	CSF2RA	0.548062
DAPP1	NLRP8	0.547602
ZNF430	DMC1	0.547472
MAP4K1	CD2	0.546551
CRCP	PNPT1	0.546523
CD247	TRAF3IP3	0.546137
IL18	DMC1	0.546113
PSMD12	XPNPEP3	0.545961
PYHIN1	CD247	0.545436
PIP4K2B	ZNF486	0.54511
PIP4K2B	DMC1	0.545044
XRCC2	CDKN2AIPNL	0.544158
LILRB1	ZNF786	0.543931
PLA2G2D	NLRP8	0.543736
XYLT1	XRCC2	0.543525
SPOCK2	MAP4K1	0.543332
PYHIN1	CD2	0.543191
CREB1	ZMAT3	0.543114
XRCC2	ZNF483	0.543048
GZMK	GZMA	0.542755
SULT1A1	PNPT1	0.542523
SPOCK2	ITK	0.542473
ALPP	USP49	0.542413
GPR1	CDKN2AIPNL	0.542351
ITK	TRAF3IP3	0.542326
ALPP	TNFSF14	0.542054
ITK	CXCR3	0.541377
DAPP1	GPR1	0.54115
DMC1	PNPT1	0.540632
IL18	ALPP	0.540322
SLC35E1	ZNF549	0.540209
CRCP	ZNF486	0.539786
CD3D	CXCR3	0.539598
SASH3	ZAP70	0.539236
LTB	TBC1D10C	0.539108
ITGAL	CXCR3	0.538711
CREB1	METTL21A	0.538436
GZMK	CD2	0.538421
XRCC2	TRIM13	0.538394
XRCC2	FCAR	0.537818
IL18	C5ORF28	0.537339
MAP4K1	CD96	0.537179
GPR1	CDAN1	0.536775
SPOCK2	CD96	0.536769
SLC35E1	XRCC2	0.53673
PTPN7	MAP4K1	0.53651
PIP4K2B	TNFSF14	0.536323
CD7	CD6	0.536009
ZAP70	MAP4K1	0.535836
PSMD12	ZNF549	0.535442
SPOCK2	ARHGAP9	0.535382
PLA2G2D	ZNF486	0.535325
ITK	ARHGAP9	0.534927
DENR	ZNF786	0.534571
ALPP	ZNF486	0.534017
NKG7	CD2	0.533842
CREB1	TMEM17	0.533244
SPOCK2	CD2	0.532914
DMC1	ZNF223	0.532909
CD2	ARHGAP9	0.532844
SLC35E1	CDKN2AIPNL	0.532652
DENR	SULT1A1	0.532612
HAUS2	CDAN1	0.532082
CD7	CXCR3	0.531979
RAC2	CXCR3	0.531911
SPOCK2	CD6	0.531871
SULT1A1	CRCP	0.531325
DMC1	PCDHB9	0.530889
LILRB1	DAPP1	0.530002
CREB1	ZNF549	0.529743
PLA2G2D	CSF2RA	0.529633
ZAP70	TBC1D10C	0.52961
CD7	CD96	0.529567
CD7	ARHGAP9	0.529567
CD48	CD3D	0.529562
CRCP	ZNF223	0.529249
DAPP1	IL18	0.529195
CD8A	GZMA	0.529179
MAP4K1	LTB	0.528699
SH2D1A	CD3D	0.528547
NKG7	CXCR3	0.528474
GPR1	ZNF486	0.528296
XYLT1	METTL21A	0.527927
PTPN7	CD6	0.52786
LTB	ARHGAP9	0.527748
LTB	TRAF3IP3	0.527686
SLC35E1	METTL21A	0.527467
C1QA	C1QB	0.527318
MBD4	CDKN2AIPNL	0.527212
ALPP	POFUT1	0.527115
CCL5	CD96	0.526966
XRCC2	TMEM17	0.526964
IL18	SPDYE15P	0.526631
CCL5	CD2	0.526572
CXCR3	ARHGAP9	0.526552
SP140	ITGAL	0.526547
CCL5	CD3D	0.526418
CD2	TRAF3IP3	0.526375
NKG7	GZMA	0.526289
GZMK	CD96	0.526167
PSMD12	ZNF394	0.525981
CCR7	CD247	0.525757
DAPP1	PNPT1	0.525569
CREB1	EID2B	0.525375
IL18	CRCP	0.525116
FGL2	SRGN	0.524768
SULT1A1	ALPP	0.524609
CD96	IL2RB	0.524567
CD3E	ZAP70	0.524431
SPOCK2	CXCR3	0.524305
ZNF430	NLRP8	0.524206
PSMD12	CDKN2AIPNL	0.524155
ZNF430	CSF2RA	0.524075
ITGAL	CD2	0.523808
CD7	CD2	0.523789
CD7	ITK	0.523671
XYLT1	CREB1	0.523591
LTB	ITK	0.523561
CREB1	XPNPEP3	0.523423
LILRB1	ALPP	0.523338
CORO1A	MAP4K1	0.523252
CD48	HCST	0.522954
STAT1	TAP1	0.522896
RAC2	CD2	0.52281
GPR1	POFUT1	0.522609
ITGAL	CD247	0.522211
CD53	EVI2B	0.522173
CCL5	CXCR3	0.521977
NKG7	CD247	0.521925
OAS2	SAMD9	0.521582
CD3D	ARHGAP9	0.521516
PYHIN1	TRAF3IP3	0.521361
ALPP	ZNF786	0.52136
SLC35E1	ARL16	0.521249
CORO1A	CD247	0.52112
WAS	MAP4K1	0.521098
LTB	CD3D	0.521085
CD7	CD3D	0.521051
CD7	MAP4K1	0.520927
DAPP1	ZNF223	0.520909
CORO1A	CXCR3	0.520698
PIP4K2B	ZNF223	0.520596
CORO1A	CD2	0.520571
CREB1	XRCC2	0.520117
XRCC2	TDP1	0.519928
GPR1	TNFSF14	0.519898
XYLT1	ZNF394	0.519867
SPOCK2	LTB	0.519675
LILRB1	DMC1	0.519623
DAPP1	ZNF786	0.519532
GZMA	CD2	0.519522
CD6	CD3D	0.51949
LTB	CD6	0.519343
IL18	NLRP8	0.519128
GZMA	CD247	0.519099
HERC5	OAS2	0.518836
RAC2	ITK	0.51875
ZAP70	ITGAL	0.518725
LILRB1	ZNF223	0.518615
CD3D	HCST	0.518561
XRCC2	TNFSF15	0.518424
SULT1A1	IL18	0.518363
PLA2G2D	CDAN1	0.517928
SP140	CD247	0.517851
HAUS2	NLRP8	0.517802
CREB1	TRIM13	0.517775
DENR	ALPP	0.517472
CRCP	ZNF786	0.517441
PRF1	NKG7	0.517425
CORO1A	ARHGAP9	0.517369
IL18	ZNF486	0.517363
XYLT1	TNFSF15	0.517336
CCR7	CD6	0.516812
CD8A	CD2	0.516711
CD6	ARHGAP9	0.516632
SULT1A1	DAPP1	0.516151
CD6	TBC1D10C	0.516133
MAP4K1	IL2RB	0.515931
GPR1	PCDHB9	0.515928
PLA2G2D	CRCP	0.515661
PYHIN1	MAP4K1	0.515387
PLA2G2D	PIP4K2B	0.515379
CD7	CCL5	0.515333
SH2D1A	ITK	0.515221
CD6	IL2RB	0.515139
ZNF430	ZNF486	0.514958
XYLT1	CATSPER2	0.514903
PIM2	TNFRSF17	0.514697
TRPV2	FERMT3	0.514451
FGL2	TNFSF13B	0.514436
PLA2G2D	C5ORF28	0.514109
XRCC2	CATSPER2	0.514018
HAUS2	TNFSF14	0.513906
MBD4	NLRP8	0.513674
ITGAL	ITK	0.513666
SULT1A1	CDAN1	0.513601
FGL2	SAMSN1	0.51354
CD3E	ITGAL	0.513269
ZAP70	CD6	0.513061
HAUS2	PLA2G2D	0.512736
CD7	ITGAL	0.512615
CD2	HCST	0.512189
PTPN7	CXCR3	0.512007
XYLT1	ZNF549	0.511763
LILRB1	C5ORF28	0.51169
DMC1	CSF2RA	0.511645
MAP4K1	TBC1D10C	0.51157
GZMA	CD96	0.511528
MAP4K1	TRAF3IP3	0.511448
GZMK	CD247	0.511363
MBD4	ZNF549	0.511352
CD8A	CXCR3	0.511041
CORO1A	TRAF3IP3	0.511035
SP140	ITK	0.51093
PLA2G2D	TNFSF14	0.510764
LAX1	TNFRSF17	0.510722
ZAP70	CD247	0.509758
ZNF430	SERF2	0.509673
SLC35E1	TMEM17	0.509631
GPR1	CSF2RA	0.50959
IL18	ZNF223	0.509441
XRCC2	ZNF577	0.509249
SLC35E1	PSMD12	0.509214
CD96	ARHGAP9	0.509015
CCR7	TBC1D10C	0.50887
IL10RA	HCST	0.508532
CD7	IL2RB	0.508184
SH2D1A	CD247	0.508003
CD7	LTB	0.507975
PYHIN1	CXCR3	0.507573
XYLT1	TMEM17	0.507542
CD7	SPOCK2	0.507473
SH2D1A	PYHIN1	0.507412
LILRB1	CRCP	0.507346
GIMAP4	CD247	0.507232
LILRB1	ZNF486	0.50693
CD8A	CD247	0.506643
XYLT1	FCAR	0.506304
CORO1A	LTB	0.506033
HAUS2	CRCP	0.505966
SP140	MAP4K1	0.505783
SASH3	PARVG	0.505315
SP140	ARHGAP9	0.50518
DENR	PIP4K2B	0.505034
CD3E	CD6	0.505024
XYLT1	ZNF577	0.505022
PYHIN1	CD96	0.504777
SP140	PTPN7	0.504693
ZNF430	GPR1	0.504471
SLC35E1	XYLT1	0.504371
SULT1A1	LILRB1	0.504279
SLC35E1	ZNF394	0.503956
CCL5	CD6	0.503919
PSMD12	TMEM17	0.503866
LTB	CD2	0.503775
MFNG	ARHGAP9	0.503718
ALPP	SPDYE15P	0.503587
PLA2G2D	USP49	0.503375
ALPP	SERF2	0.502935
PLA2G2D	DAPP1	0.502933
ALPP	CSF2RA	0.502926
DMC1	POFUT1	0.502862
GPR1	CATSPER2	0.502812
GVINP1	ITGAL	0.50271
LILRB1	TNFSF14	0.502642
XRCC2	ARL16	0.502556
MAP4K1	CCR7	0.502252
DENR	CDAN1	0.50205
CD69	GPR183	0.501992
LILRB1	CSF2RA	0.501979
SP140	CD7	0.501921
CREB1	FCAR	0.501915
LAX1	PIM2	0.501664
IFI44	IFIT1	0.50166
RAC2	IL2RB	0.501509
SH2D1A	CD7	0.501426
IFITM2	IFITM3	0.50128
CORO1A	CD6	0.501223
HCLS1	IL10RA	0.501217
CD8A	CD96	0.501135
EVI2B	SAMSN1	0.501133
SLC35E1	XPNPEP3	0.50111
PIP4K2B	GPR1	0.50023
CD79B	LTB	0.500202
WAS	SP140	0.500143
CD7	PTPN7	0.500139
SULT1A1	C5ORF28	0.499752
GZMK	CD8A	0.499614
PYHIN1	IL2RB	0.499589
SPOCK2	IL2RB	0.499491
PGAP3	MIEN1	0.499419
HAUS2	C5ORF28	0.499305
SULT1A1	CSF2RA	0.499129
ZNF430	USP49	0.49909
CD247	HCST	0.499066
SULT1A1	SPDYE15P	0.498955
CORO1A	PYHIN1	0.498807
RAC2	CD96	0.498778
IRF8	HCLS1	0.498236
PLA2G2D	IL18	0.498011
GZMK	ITK	0.497913
ALPP	CDKN2AIPNL	0.497728
DENR	ZNF430	0.497499
COL1A2	COL3A1	0.497469
ZNF430	ZNF223	0.497283
CD96	TRAF3IP3	0.497276
CD3D	TRAF3IP3	0.497221
XYLT1	ZNF483	0.497072
PRF1	CD2	0.497063
EBI3	MAP4K1	0.497044
RAC2	MAP4K1	0.496755
CAMK1G	PIM2	0.496151
HCLS1	ARHGAP9	0.49605
SLC35E1	EID2B	0.495848
GZMA	CXCR3	0.49566
SH2D1A	CD2	0.495473
SLC35E1	USP49	0.49536
CAMK1G	TNFRSF17	0.495352
FGL2	HLA-DRA	0.495329
DAPP1	USP49	0.49519
CD6	TRAF3IP3	0.495174
CD53	HCST	0.495142
IL18	ZNF786	0.495104
CD2	TBC1D10C	0.495086
LTB	CXCR3	0.495054
CD3D	IL2RB	0.494985
PYHIN1	ARHGAP9	0.494932
PLA2G2D	DMC1	0.494841
IL10RA	ITK	0.494796
NKG7	IL2RB	0.494795
CD3D	TBC1D10C	0.494718
SLC35E1	CATSPER2	0.494608
DENR	PNPT1	0.494159
HLA-DMA	HLA-DMB	0.494094
MBD4	TMEM17	0.494076
GZMA	HCST	0.493932
ALPP	ZNF223	0.493886
CORO1A	TBC1D10C	0.493839
IL10RA	ARHGAP9	0.493777
MAP4K1	CD3D	0.49376
ITGAL	ARHGAP9	0.493527
CD3D	KLRB1	0.493484
SH2D1A	CCL5	0.493076
PYHIN1	CD3D	0.493061
CXCR3	HCST	0.493046
LTB	TAPBPL	0.493034
SLC35E1	FCAR	0.493025
WAS	PTPN7	0.492882
PLA2G2D	ALPP	0.492804
ZNF430	POFUT1	0.492764
IL18	TNFSF14	0.492701
PLA2G2D	ZNF430	0.492493
CRCP	POFUT1	0.492475
SPOCK2	TRAF3IP3	0.492447
LAMP3	IL2RB	0.49182
IL2RB	ARHGAP9	0.491697
WAS	FERMT3	0.491641
EVI2B	FGL2	0.491435
SIRPG	CD2	0.49141
CCL5	IL2RB	0.491319
CD2	CXCL13	0.491224
SLC35E1	TRIM13	0.49122
DMC1	CDKN2AIPNL	0.491099
HAUS2	DMC1	0.491013
WAS	HCST	0.49092
CORO1A	SPOCK2	0.490871
RAC2	CD247	0.490609
PIP4K2B	USP49	0.4904
CREB1	ARL16	0.490354
CCR7	TRAF3IP3	0.490354
GPR1	ZNF223	0.490309
EBI3	CXCR3	0.490012
WAS	ARHGAP9	0.489954
ITK	TBC1D10C	0.489764
CD7	CCR7	0.489478
HAUS2	DAPP1	0.48933
HCLS1	HCST	0.489242
HAUS2	ZNF486	0.489197
PYHIN1	GZMK	0.488985
CD79B	TAPBPL	0.488828
GZMK	CCL5	0.488293
SPOCK2	CD3D	0.487847
CD3E	PTPN7	0.487791
DENR	ZNF223	0.487725
GZMK	CXCR3	0.487668
IFI44L	IFI44	0.487141
SULT1A1	TCAF1	0.487077
PSMD12	ZMAT3	0.487076
TCEA1	TCEA1P2	0.486989
LRMP	TRAF3IP3	0.486953
ZAP70	ITK	0.4869
CYTH4	FERMT3	0.486864
TRPV2	PARVG	0.486847
HAUS2	CSF2RA	0.486805
ZAP70	TRAF3IP3	0.486738
NKG7	CD96	0.486479
AIF1	CD53	0.486414
PSMD12	FCAR	0.485765
CCL5	ITK	0.485614
CD8A	CD6	0.485564
CD8A	CD3D	0.4854
IL10RA	WAS	0.485344
CD7	HCST	0.485257
MBD4	USP49	0.485215
MBD4	XRCC2	0.485093
CCR7	ITK	0.484944
PSMD12	TRIM13	0.484878
CREB1	ZNF577	0.48479
LAMP3	CD2	0.484614
GIMAP4	PYHIN1	0.484591
C2	LILRB2	0.484413
CCL5	HCST	0.484396
NKG7	MAP4K1	0.484336
XYLT1	EID2B	0.48421
CXCL9	IL2RB	0.48413
SH2D1A	GZMK	0.484068
GRB7	MIEN1	0.484041
CD4	FERMT3	0.483998
SULT1A1	DMC1	0.483796
GVINP1	CD6	0.483788
IL2RB	CXCL13	0.483596
HAUS2	GPR1	0.483457
IL10RA	CD247	0.483376
SRGN	HLA-DRA	0.483315
CXCR3	TRAF3IP3	0.483197
HLA-DOB	RAC2	0.483187
PYHIN1	LTB	0.48317
SP140	CXCR3	0.483159
CCR7	CD3D	0.483113
CD86	HAVCR2	0.483043
HCK	LILRB4	0.482958
CREB1	TDP1	0.482921
ZNF430	TNFSF14	0.482822
XYLT1	XPNPEP3	0.482784
GZMK	IL2RB	0.482644
DAPP1	SPDYE15P	0.482593
LILRB1	NLRP8	0.482443
LRMP	PYHIN1	0.482146
IL10RA	CD2	0.482128
MFNG	MAP4K1	0.482059
CD3E	MAP4K1	0.481864
GZMK	KLRB1	0.481724
APOC1	APOE	0.481672
PYHIN1	SPOCK2	0.48148
OASL	HERC5	0.481408
S1PR4	CD247	0.481365
SLC35E1	GPR1	0.4813
ERBB2	MIEN1	0.481283
EMILIN1	THY1	0.481241
ALPP	PCDHB9	0.481136
PTPN7	CD2	0.480976
CD3E	TBC1D10C	0.480961
HCLS1	WAS	0.480931
SIRPG	CD247	0.480927
CD247	CXCL13	0.480798
GPSM3	ARHGAP30	0.480654
DENR	CRCP	0.480562
RAC2	SPOCK2	0.480512
SIRPG	PYHIN1	0.4805
DUSP1	FOS	0.480201
HAUS2	PIP4K2B	0.480142
DENR	SPDYE15P	0.479549
MBTD1	FCAR	0.47949
CD7	TBC1D10C	0.47939
CECR1	IL10RA	0.479273
SH2D1A	GZMA	0.479268
PLCG2	HLA-DOB	0.479253
LRMP	CD96	0.47909
SP140	CD2	0.47907
TRAT1	GZMK	0.47898
GIMAP4	HCST	0.478852
CD74	HLA-DMB	0.478756
PPP1R16B	LTB	0.478669
GIMAP4	CD53	0.47854
WAS	CORO1A	0.478398
RAC2	CD3D	0.478313
DENR	LILRB1	0.478221
GPR1	EID2B	0.478176
RAC2	HCST	0.478114
SULT1A1	NLRP8	0.47808
MBD4	C5ORF28	0.478075
LILRB4	C1QB	0.478041
PPP1R16B	MFNG	0.477777
SLC35E1	POFUT1	0.477754
ITGAX	TRPV2	0.477729
XYLT1	TDP1	0.477716
SULT1A1	TNFSF14	0.477695
CXCL9	CD2	0.477451
IL18	CSF2RA	0.477445
MAP4K1	CCL5	0.476998
FGL2	HLA-DPA1	0.476819
CD7	NKG7	0.476699
IRF1	CCL5	0.476508
SULT1A1	ZNF486	0.476496
MBD4	GPR1	0.476485
GPSM3	ARHGAP9	0.476456
FAM65B	CD79B	0.476385
GIMAP4	CD3D	0.476268
XYLT1	ZMAT3	0.476228
CREB1	CATSPER2	0.476203
LTB	CD96	0.476149
LYZ	FGL2	0.476141
PSMD12	POFUT1	0.475984
EBI3	RAC2	0.475849
TNFRSF17	IGKV1-33	0.475799
ITGAL	TBC1D10C	0.475678
SP140	LTB	0.475669
WAS	NKG7	0.475653
ZAP70	LTB	0.47558
CORO1A	ITGAL	0.475456
PPP1R16B	MAP4K1	0.475444
PSMD12	SERF2	0.475228
MBD4	SLC35E1	0.475066
GIMAP4	CD2	0.474654
ARHGAP15	GIMAP4	0.474563
PGAP3	TCAP	0.474438
NKG7	ITGAL	0.47421
CORO1A	HCST	0.474205
EBI3	CD2	0.474021
SPOCK2	ITGAL	0.473996
CD3E	CD247	0.473627
CD74	CD4	0.473445
CD69	CD48	0.473416
CCR7	ARHGAP9	0.473354
SIRPG	ITK	0.473229
SPOCK2	CCR7	0.473218
SP140	IL2RB	0.473082
SRGN	TLR8	0.473036
PLA2G2D	GPR1	0.473028
IL10RA	MAP4K1	0.473026
NKG7	CD6	0.472681
GIMAP4	ITK	0.472651
CREB1	TNFSF15	0.472479
CD3D	TAPBPL	0.472413
HERC5	SAMD9	0.472364
CD4	CYTH4	0.472315
SP140	SPOCK2	0.472286
ZAP70	PYHIN1	0.472279
SEMA4D	ITGAL	0.47205
DAPP1	POFUT1	0.472039
MS4A6A	FGL2	0.472014
CD38	TNFRSF17	0.471952
GIMAP4	IL10RA	0.471933
MFNG	SPOCK2	0.471922
SLC7A7	TYROBP	0.471888
ITGAL	CD96	0.471855
DENR	C5ORF28	0.471833
PTPN7	IL2RB	0.471798
PTPN7	CD247	0.471785
ISG15	IFIT1	0.471683
CD4	PARVG	0.471674
SPOCK2	PTPN7	0.471599
ZAP70	PTPN7	0.471587
PPP1R16B	CD6	0.471496
WAS	IL2RB	0.47148
CXCR3	TAPBPL	0.471449
CORO1A	ITK	0.471395
LRMP	CD247	0.471366
SH2D1A	CXCR3	0.471348
XYLT1	ARL16	0.471202
CD38	EVI2B	0.471174
SULT1A1	SNX29P2	0.471156
AIM2	ITGB7	0.470934
GZMA	ITK	0.470822
CCR7	CD96	0.470709
OASL	OAS2	0.470618
LAG3	STAT1	0.470481
ZAP70	CXCR3	0.470472
EBI3	SPOCK2	0.470362
WAS	CD2	0.470348
LRMP	ARHGAP9	0.470334
HCLS1	CD96	0.470326
NKG7	HCST	0.4703
GPR1	PNPT1	0.470248
SASH3	ITGAL	0.470189
PYHIN1	CD6	0.47014
MS4A6A	HLA-DRA	0.470058
PIK3CG	GZMK	0.470035
CD7	TRAF3IP3	0.469975
LILRB4	LILRB2	0.469963
PIK3CD	ZAP70	0.469844
CD8A	ITK	0.469704
DENR	CSF2RA	0.469702
SH2D1A	IL2RB	0.469693
CXCL9	GBP1	0.469568
SASH3	CD247	0.469561
GGA1	TUBA3FP	0.469417
XRCC2	ZMAT3	0.469291
ZAP70	CD2	0.469289
PSTPIP1	PTPN7	0.46927
CD48	CD247	0.469255
RAC2	CD7	0.46923
IL18	USP49	0.469222
ITGAL	LTB	0.469178
GVINP1	CD3E	0.469156
MAP4K1	TRAF1	0.468994
PLCG2	RAC2	0.468983
SH2D1A	MAP4K1	0.468898
ZNF430	TCAF1	0.468893
SP140	TBC1D10C	0.468879
ITGAL	IL2RB	0.468807
MFNG	ITK	0.468716
XRCC2	PSMD12	0.468705
PLCG2	CD79B	0.468679
CXCR6	GZMA	0.46866
DMC1	SPDYE15P	0.468654
NPL	SLC7A7	0.468591
PIK3CG	KLRB1	0.468524
SP140	CD6	0.468383
GZMK	NKG7	0.468365
LAMP3	CD247	0.468326
RAC2	PYHIN1	0.468136
IL10RA	PYHIN1	0.4681
SULT1A1	ZNF223	0.467723
PSTPIP1	ITGAL	0.467687
RAC2	ARHGAP9	0.467455
SLC35E1	NLRP8	0.467392
CXCL10	TNFSF13B	0.467299
PGAP3	ERBB2	0.467275
HCLS1	CD2	0.467204
CD74	PARVG	0.467179
MBD4	ALPP	0.467065
GVINP1	MAP4K1	0.467062
EBI3	ARHGAP9	0.467007
CRCP	SERF2	0.466976
MS4A6A	HLA-DPA1	0.466877
CTSS	CD53	0.466868
PLA2G2D	PNPT1	0.466805
CORO1A	CCR7	0.466684
PLCB2	PARVG	0.466621
DENR	USP49	0.466621
CD48	CD2	0.466467
SLC35E1	ZNF483	0.466423
PLEK	HCLS1	0.466422
SULT1A1	USP49	0.466369
DAPP1	PCDHB9	0.466326
IL18	PCDHB9	0.466256
AEBP1	THBS2	0.466179
PLCB2	CD4	0.466064
SH2D1A	CD6	0.466026
HCLS1	MAP4K1	0.465936
HLA-DOB	CD79B	0.465911
CRCP	SPDYE15P	0.465899
MFNG	CD247	0.465815
CCR2	CD38	0.465784
ERBB2	TCAP	0.465499
DENR	DMC1	0.46548
XYLT1	CDKN2AIPNL	0.465476
IL10RA	RAC2	0.465272
MX1	IFIT1	0.465161
NKG7	CD3D	0.465118
IL18	GPR1	0.464849
IL10RA	CD53	0.464812
GPR18	TRAF3IP3	0.464696
MFNG	CD7	0.464673
AIM2	SP140	0.464585
DENR	NLRP8	0.464578
SH2D1A	ARHGAP9	0.464389
WAS	ARHGAP30	0.46438
LAG3	TAP1	0.464368
HCK	CD53	0.464265
NKG7	ITK	0.464142
SLAMF8	NCF1C	0.464135
PIP4K2B	SERF2	0.464095
CREB1	CDKN2AIPNL	0.464089
CD48	GZMK	0.463991
EBI3	CD96	0.463889
CXCR3	TBC1D10C	0.463869
MBD4	POFUT1	0.463616
SLC25A24	YME1L1	0.463512
CREB1	PSMD12	0.463465
C1QB	TNFSF13B	0.463452
RAC2	CD6	0.463419
LRMP	CD79B	0.463416
CD8A	IL2RB	0.463232
GPR18	GZMK	0.462871
SH2D1A	CD8A	0.4628
SEMA4D	CD2	0.462744
CD3E	CXCR3	0.462734
DENR	DAPP1	0.462665
SLC7A7	LILRB4	0.462654
GZMA	CD6	0.462645
MFNG	LTB	0.462543
PTPN7	ARHGAP9	0.462495
MBD4	CATSPER2	0.462266
PSTPIP1	CD6	0.462246
WAS	ITGAL	0.462224
CD7	CD8A	0.462134
HCLS1	GIMAP4	0.462034
HLA-DOB	TAPBPL	0.461991
SASH3	CD6	0.46199
FGL2	CXCL10	0.461877
ITGB7	SP140	0.461798
PPP1R16B	ZAP70	0.461713
PIK3CD	SASH3	0.461708
MCTS1	TMEM167A	0.461576
CORO1A	IL2RB	0.461445
PRF1	GZMA	0.461418
PYHIN1	ITGAL	0.461225
PSTPIP1	CD3E	0.461199
GIMAP4	GZMK	0.461143
CD48	KLRB1	0.461066
MBD4	FCAR	0.460989
LST1	HLA-DMB	0.460818
SLAMF8	LILRB2	0.460777
IL10RA	SPOCK2	0.460772
IRF8	CD48	0.460746
LRMP	ITK	0.460721
SPOCK2	TAPBPL	0.460686
TAP1	TAP2	0.460642
PLEK	CD53	0.460564
ZAP70	ARHGAP9	0.460553
SP140	FERMT3	0.460547
STAT4	ITK	0.460491
PRF1	CCL5	0.460487
EVI2B	SRGN	0.460454
RAC2	LTB	0.460448
CD74	SASH3	0.460443
GZMK	HCST	0.46042
XYLT1	PSMD12	0.460412
SASH3	MAP4K1	0.46038
HCK	LILRB2	0.460371
CD3E	ITK	0.460166
MBD4	ZNF394	0.460144
SASH3	TBC1D10C	0.460141
GVINP1	ZAP70	0.460102
PSTPIP1	MAP4K1	0.460062
SLC35E1	ZNF577	0.45999
DENR	PLA2G2D	0.459976
NCKAP1L	CD53	0.459942
SH2D1A	CD96	0.459915
PLA2G2D	SULT1A1	0.459837
SP140	CCR7	0.459801
DMC1	ZNF786	0.459686
HERC6	IFI44	0.459667
ARHGAP15	KLRB1	0.459652
FAM65B	SPOCK2	0.459518
SP140	TRAF3IP3	0.459515
IL10RA	SP140	0.459491
LRMP	HCLS1	0.459373
CD3E	NKG7	0.459352
HAUS2	IL18	0.459326
PLA2G2D	POFUT1	0.459311
YME1L1	KIF5B	0.459244
IL2RB	TRAF3IP3	0.459183
SP140	RAC2	0.459142
CD79B	CCR7	0.459023
CD4	WAS	0.458705
PLEK	LILRB4	0.458696
CCR7	CXCR3	0.458683
GZMK	CD6	0.458632
MAP4K1	HCST	0.45863
CORO1A	ZAP70	0.458625
HCLS1	CD247	0.458547
WAS	CXCR3	0.45853
GZMA	IL2RB	0.4585
SPON1	SFRP2	0.458407
CD3E	TRAF3IP3	0.458354
TYROBP	SRGN	0.458151
IL2RG	NKG7	0.458118
LRMP	LTB	0.458116
CD7	PYHIN1	0.457703
CD3E	CD2	0.45761
PLEKHO2	TRPV2	0.457559
IRF8	CD2	0.457491
CORO1A	SP140	0.457417
ITGAL	TRAF3IP3	0.457261
MBD4	SERF2	0.457229
PLCB2	SASH3	0.45715
MS4A6A	SRGN	0.457011
FAM65B	LTB	0.456938
PLA2G2D	LILRB1	0.456837
SELL	GPR18	0.45674
SASH3	ITK	0.456735
CAMK1G	LAX1	0.456726
IRF1	CD7	0.456682
PLAC8	IRF8	0.456655
IRF1	CXCR3	0.456632
MFNG	CD6	0.456603
GIMAP4	TRAF3IP3	0.456583
HCLS1	MFNG	0.45655
GIMAP4	CD96	0.456546
PTPN7	NKG7	0.456541
HCLS1	PYHIN1	0.456515
CXCR3	CXCL13	0.456513
GVINP1	SP140	0.456462
PIK3CG	EVI2B	0.456369
LRMP	CD3D	0.456304
CRCP	PCDHB9	0.456246
GIMAP4	GZMA	0.456194
CD96	TBC1D10C	0.456183
HAUS2	PCDHB9	0.456153
CCR7	CD2	0.456083
MS4A6A	SAMSN1	0.456072
SCGB2A1	SCGB2A2	0.455904
MBD4	DMC1	0.455847
DENR	TNFSF14	0.45576
SELL	TRAF3IP3	0.45571
CD8A	MAP4K1	0.455672
HCLS1	SPOCK2	0.4556
RAC2	TRAF3IP3	0.455569
IRF8	ARHGAP30	0.455525
MBD4	METTL21A	0.45546
XRCC2	USP49	0.455405
CD96	KLRB1	0.455291
PSMD12	ZNF483	0.455179
PIP4K2B	TCAF1	0.455036
CXCR6	PRF1	0.454847
GVINP1	PTPN7	0.454783
LST1	CD53	0.454708
PIP4K2B	POFUT1	0.454593
HAUS2	LILRB1	0.454576
PLA2G2D	PCDHB9	0.4545
PPP1R16B	CCR7	0.454315
ZNF430	CDKN2AIPNL	0.454298
CCL5	ARHGAP9	0.454277
RAC2	ITGAL	0.454261
GZMK	MAP4K1	0.454164
STAT4	GZMK	0.454161
DMC1	CATSPER2	0.453938
GZMK	TRAF3IP3	0.453863
HCK	AIF1	0.453861
MX1	OAS2	0.453761
AIM2	NCF1C	0.453646
EBI3	HCLS1	0.453635
PSMD12	EID2B	0.45351
CXCL9	CXCL10	0.453494
PSMD12	CATSPER2	0.453337
CCR2	CD2	0.453316
CCL4	SRGN	0.453313
MFNG	CD3D	0.45328
CD7	GZMA	0.453278
CTSK	DCN	0.453228
DENR	SNX29P2	0.453197
SEMA4D	PTPN7	0.453188
TRAT1	CD2	0.453171
IDO1	CXCL9	0.453147
MBD4	EID2B	0.453105
CD4	TRPV2	0.453057
CORO1A	CD3D	0.453011
STAT4	ARHGAP9	0.452961
PLA2G2D	ZNF786	0.452927
CECR1	HCLS1	0.452618
ITK	HCST	0.452515
PRF1	CD247	0.452485
MX2	HERC5	0.452374
S1PR4	TBC1D10C	0.452318
PPP1R16B	CD247	0.452279
HCLS1	ITK	0.452167
EBI3	IL2RB	0.452162
WAS	CD247	0.452124
STAT4	CD3D	0.452105
EBI3	ITGAL	0.452045
MFNG	CXCR3	0.451959
HAUS2	SNAPC1	0.45195
BTN3A1	ITGAL	0.451755
RAC2	GZMK	0.451648
CORO1A	PTPN7	0.451549
CD2	ARHGAP30	0.451475
HCP5	TAP1	0.451419
IL21R	ITGAL	0.451371
CST7	CCL5	0.451348
LRMP	IL10RA	0.45116
LAMP3	SP140	0.451149
SP140	CD96	0.451039
SIRPG	IL2RB	0.450928
CRCP	CDKN2AIPNL	0.450897
CORO1A	CD96	0.450876
PYHIN1	HCST	0.450793
MAP4K1	TAPBPL	0.450759
LTB	IL2RB	0.450679
HCLS1	CD53	0.450561
CD53	CD48	0.450544
IRF8	IL2RB	0.450458
SIRPG	TRAF3IP3	0.450457
GVINP1	CCR7	0.450434
COL5A2	COL3A1	0.450162
PTPN7	ITK	0.450059
CD37	WAS	0.450017
PSTPIP1	CD7	0.449998
PSMD12	METTL21A	0.449975
SEMA4D	CXCR3	0.449891
MCTS1	SF3B6	0.449888
HLA-DRA	TLR8	0.449829
GBP1	TNFSF13B	0.449657
PSMD12	ZNF577	0.449651
CCL5	TBC1D10C	0.449437
ZAP70	PARVG	0.449108
SLAMF8	LILRB4	0.449086
CD48	LTB	0.449002
SIRPG	RAC2	0.448945
S1PR4	ARHGAP9	0.448909
CORO1A	RAC2	0.448899
CD8A	TBC1D10C	0.448824
PRF1	CD96	0.448782
SEMA4D	IL2RB	0.448759
CD37	HCLS1	0.448612
WAS	RAC2	0.448592
PIK3CD	PARVG	0.448561
HCLS1	RAC2	0.448534
CD37	ARHGAP9	0.448319
PSMD12	USP49	0.448266
CD8A	ITGAL	0.448245
LAT	ZAP70	0.448225
GPR1	ZNF549	0.448197
EBI3	ITK	0.448107
CORO1A	CD7	0.448037
EBI3	CD6	0.447924
CD4	PTPN7	0.447924
SLAMF1	RAC2	0.447852
HAUS2	ZNF430	0.447843
GPR1	METTL21A	0.447841
GZMK	ARHGAP9	0.447827
XRCC2	GPR1	0.447728
IL7R	SPOCK2	0.447624
CDH11	VCAN	0.447529
SPOCK2	TBC1D10C	0.447507
WAS	NCF1C	0.447463
PYHIN1	CD8A	0.447434
MBD4	ARL16	0.447383
CD4	ITGAL	0.447373
GPR18	CD48	0.447278
IRF1	MAP4K1	0.447224
IFNG	CXCL9	0.447158
PTPN7	CD96	0.447147
LRMP	RAC2	0.447105
HAUS2	USP49	0.44705
ARHGAP15	GZMK	0.446923
IRF1	IL2RB	0.446863
NKG7	TBC1D10C	0.446835
CD48	GZMA	0.446769
HLA-DMB	CD53	0.446683
CD96	HCST	0.446636
GPR1	SNAPC1	0.446632
DENR	POFUT1	0.446608
DENR	ZNF486	0.44654
SP140	HCST	0.446472
PLCG2	HCLS1	0.446423
AIM2	CD7	0.446413
PPP1R16B	TRAF3IP3	0.446406
CST7	GZMK	0.446367
LRMP	CD2	0.446282
CRCP	TCAF1	0.446259
EVI2B	HLA-DRA	0.446202
CD79B	RAC2	0.446194
IL10RA	TRAF3IP3	0.446135
ADAMDEC1	LYZ	0.446107
IL10RA	IL2RB	0.446078
PLCG2	LRMP	0.445993
CREB1	ZNF483	0.445972
NCKAP1L	HLA-DMB	0.44578
HLA-F	HCST	0.445739
GPR1	ARL16	0.445681
HCLS1	ARHGAP30	0.445596
CCL5	CXCL13	0.445576
CD74	WAS	0.445454
NKG7	CXCL13	0.445395
TNFRSF1B	MFNG	0.445311
SLC35E1	TNFSF15	0.445279
SP140	NKG7	0.445249
GPSM3	HCST	0.445215
PSTPIP1	ARHGAP9	0.445208
IRF8	HCST	0.445153
LILRB1	GPR1	0.445066
SIRPG	CXCR3	0.445031
CD3D	CXCL13	0.444932
CD79B	MAP4K1	0.444931
STAT4	CD247	0.444917
LAG3	CCL5	0.444915
DENR	IL18	0.444897
ZAP70	CCR7	0.444881
FCN1	HCST	0.444828
IL10RA	CXCR3	0.444688
GIMAP4	CCL5	0.444659
CD247	TAPBPL	0.444638
CD74	ZAP70	0.444569
SLC35E1	CRCP	0.444541
PLCG2	IL10RA	0.444523
PSMD12	TCAF1	0.44423
SLC35E1	C5ORF28	0.444205
SP140	SASH3	0.444116
IFI44	HERC5	0.444004
TNFRSF13B	CD79B	0.44394
HCLS1	TRAF3IP3	0.443921
CD69	KLRB1	0.443776
SLC7A7	C1QB	0.443461
CXCL9	NKG7	0.443292
ITGAL	TRAF1	0.443223
FGL2	C1QB	0.442912
CXCL9	CXCL13	0.44282
MBD4	ZNF483	0.442734
CCL4	SLC7A7	0.442706
SAMSN1	HLA-DRA	0.442588
IL2RB	HCST	0.442584
MFNG	RAC2	0.44258
GPR18	CD2	0.442512
GGA1	CDKN2AIPNL	0.442503
STAT4	CD96	0.442498
HCLS1	CXCR3	0.442431
CD2	TAPBPL	0.442379
MFNG	CD96	0.442365
MBD4	ZNF486	0.442363
CD79B	CD3D	0.442339
LCP1	IL10RA	0.442316
STAT4	CD2	0.442243
GIMAP6	IRF8	0.442223
PLA2G2D	SNX29P2	0.442212
CST7	CD6	0.442117
CCR2	PIK3CG	0.442057
ITGAL	CD3D	0.441982
ITGAX	PARVG	0.441961
WAS	SPOCK2	0.441925
DMC1	SERF2	0.441834
PTPN7	TBC1D10C	0.441604
FAM65B	CD96	0.441565
CD48	PYHIN1	0.441539
EBI3	CD247	0.441506
SASH3	FERMT3	0.441458
TNFRSF1B	ARHGAP9	0.441342
LAMP3	CXCR3	0.44129
LUM	DCN	0.441199
HCLS1	EVI2B	0.441195
SELL	ITK	0.441144
SEMA4D	NKG7	0.441131
PLAC8	SELL	0.441114
DENR	GPR1	0.441114
CD53	TNFSF13B	0.441073
PPP1R16B	ITK	0.441048
GPR18	CD247	0.441008
CCR2	EVI2B	0.440995
GIMAP4	ARHGAP9	0.440931
CD74	ITGAL	0.440899
CD6	TRAF1	0.440883
ITGAL	FERMT3	0.440843
TNFRSF1B	SP140	0.440837
GIMAP4	CXCR3	0.440808
ITK	TRAF1	0.440769
CCR7	TRAF1	0.440704
SIRPG	GIMAP4	0.440616
SASH3	ARHGAP9	0.440612
CTSS	LILRB2	0.440561
SLC35E1	SERF2	0.440558
STAT4	PYHIN1	0.440499
SULT1A1	EIF2AK4	0.440477
IL2RG	CD247	0.440136
STAT4	CD7	0.440115
GZMA	CXCL13	0.440115
ITGAL	CCL5	0.440104
WAS	CD7	0.440092
TYROBP	C1QB	0.440062
DAPP1	TCAF1	0.440018
PPP1R16B	CORO1A	0.439957
PLEK	IRF8	0.439935
SP140	CD3D	0.439918
SULT1A1	GPR1	0.439862
HCK	C2	0.439756
PLAC8	GPR18	0.439745
ZAP70	CD7	0.439706
HLA-DOB	IL10RA	0.439704
CST7	CD96	0.439691
IDO1	CXCR6	0.439549
PRF1	IL2RB	0.439539
PSTPIP1	CD247	0.439345
CCR7	TAPBPL	0.439273
ALPP	CATSPER2	0.43916
PRF1	CXCR3	0.439104
HAUS2	ALPP	0.439085
GPR1	SERF2	0.43897
VCAN	COL3A1	0.43895
HCLS1	GZMK	0.438921
IRF1	NKG7	0.438901
CORO1A	ARHGAP30	0.43882
PLCB2	FERMT3	0.438788
HLA-DMB	SASH3	0.438773
PYHIN1	CCL5	0.438553
PLEK	CD7	0.438552
SIRPG	CD96	0.438506
CORO1A	NKG7	0.4385
LCP1	ITK	0.43849
CD8A	TRAF3IP3	0.438452
GPR1	XPNPEP3	0.438424
SH2D1A	TRAF3IP3	0.438408
IL7R	CCR7	0.438345
PNOC	TNFRSF17	0.438342
GPSM3	HCLS1	0.438192
YME1L1	PGAM1P2	0.438181
SH2D1A	CD48	0.43818
MFNG	IL10RA	0.438175
XRCC2	NLRP8	0.438149
C2	FERMT3	0.43814
CECR1	EVI2B	0.437972
MFNG	HCST	0.437872
PIP4K2B	SNX29P2	0.437772
SLA	HLA-DMB	0.43776
WAS	APBB1IP	0.437664
GPR1	ZNF577	0.437541
CD4	CD3E	0.437537
WAS	ITK	0.437466
PRF1	HCST	0.43732
ITGB7	WAS	0.437244
CXCR6	CXCL9	0.437034
EFEMP2	AEBP1	0.437027
MFNG	CORO1A	0.43702
EBI3	CORO1A	0.437004
SIRPG	CORO1A	0.43694
GNLY	KIR2DL3	0.436936
PLEK	CD96	0.436882
HLA-F	TAP1	0.436851
SEMA4D	CD247	0.436796
MBD4	XPNPEP3	0.436683
OAS3	OAS2	0.436627
CECR1	EBI3	0.436621
FAM65B	RAC2	0.436577
TRIM22	FGL2	0.436568
GPR18	ITK	0.436555
IRF8	FGL2	0.436537
GIMAP4	CD48	0.43647
ARHGAP15	CD3D	0.436426
EBI3	IL10RA	0.436406
IDO1	GBP1	0.436358
STAT4	IL2RB	0.436312
SELL	CD247	0.436304
LTB	HCST	0.436273
CD4	SASH3	0.436243
HCLS1	CORO1A	0.436166
CD37	MAP4K1	0.436036
LILRB4	FGL2	0.436012
IL10RA	CD96	0.435972
ITGB2	LILRB4	0.435827
SH2D1A	LTB	0.435741
CD7	TRAF1	0.4357
CD3E	SP140	0.4357
GZMA	KLRB1	0.435661
HCK	FERMT3	0.435636
CD3E	LTB	0.435636
SLC35E1	CREB1	0.435554
ADAMDEC1	FGL2	0.435535
HLA-DOB	CD96	0.435528
HLA-DOB	CXCR3	0.435491
CYTH4	PARVG	0.435477
ITGAX	FERMT3	0.435461
GPR18	PYHIN1	0.435445
IL10RA	ARHGAP30	0.43536
CORO1A	TAPBPL	0.435341
ADAMDEC1	CXCR6	0.435331
ZAP70	CD96	0.43532
COL6A1	COL1A1	0.43529
XRCC2	POFUT1	0.435282
HLA-DMB	ARHGAP9	0.435246
IL10RA	CORO1A	0.435045
ARHGAP15	CD48	0.434813
PRF1	CD8A	0.434744
GPR18	IL2RB	0.434741
MFNG	TRAF3IP3	0.434714
MFNG	CCR7	0.43467
HLA-DPA1	TNFSF13B	0.434642
IRF8	ARHGAP9	0.43458
FAM65B	CD3D	0.434564
PLEK	IL2RB	0.434561
TRAT1	GZMA	0.434543
DAPP1	CDKN2AIPNL	0.434454
LRMP	EBI3	0.434293
DOCK10	TRAF3IP3	0.434277
PSTPIP1	CCL5	0.434274
LRMP	MAP4K1	0.434197
IRF1	TAP1	0.434173
GGA1	ZNF549	0.434169
CD4	MAP4K1	0.434134
HERC6	OAS2	0.434096
SEMA4D	SP140	0.434003
CECR1	WAS	0.433973
IL21R	CD7	0.43395
EBI3	TRAF3IP3	0.433922
CD53	FGL2	0.433849
IL10RA	NCF1C	0.433843
SLAMF1	CD2	0.433826
HLA-F	WAS	0.433807
DMC1	SNAPC1	0.433651
CXCR6	CD2	0.433552
CDC20	KIF2C	0.433536
SP140	CCL5	0.433419
GPR1	TMEM17	0.433384
IFI44	OAS2	0.433338
SLC25A24	TRUB1	0.433303
PLEK	GIMAP4	0.433282
IRF8	TRAF3IP3	0.433233
GIMAP4	SP140	0.433228
MX2	OAS2	0.433151
PLEK	EVI2B	0.433142
LRMP	CORO1A	0.433007
C2	NCF1C	0.433001
SLC35E1	ZMAT3	0.432939
SIRPG	CD6	0.432899
PSMD12	GPR1	0.432887
HCLS1	IL2RB	0.432721
CCR2	GZMK	0.432709
CD79B	MFNG	0.432708
IRF8	GZMK	0.432671
CD53	CD3D	0.432533
PLCB2	ITGAL	0.432469
CD247	TRAF1	0.432409
CSF1R	HCLS1	0.432355
CST7	GZMA	0.432351
S1PR4	TRAF3IP3	0.432248
SEMA4D	CD6	0.432247
CD3E	SASH3	0.432075
PGAP3	GRB7	0.432044
LCP1	CD247	0.432033
PTPN7	FERMT3	0.431997
SULT1A1	SERF2	0.431929
IRF8	RAC2	0.43189
IRF1	CD96	0.431871
PIP4K2B	PCDHB9	0.431818
CD79B	SPOCK2	0.431794
AIM2	IL2RB	0.43177
TYROBP	TNFSF13B	0.431767
CD7	GZMK	0.431765
GIMAP4	CORO1A	0.431761
ITGAL	CCR7	0.431722
SLAMF1	CCR2	0.431692
CD247	ARHGAP30	0.431599
IL2RG	CD2	0.431594
CD79B	ARHGAP9	0.431562
SP140	ZAP70	0.431537
PPP1R16B	TBC1D10C	0.431496
CD79B	CD7	0.431486
PYHIN1	TBC1D10C	0.43146
HCK	NCF1C	0.43141
SULT1A1	PSMD12	0.431378
CD53	CD2	0.431352
LST1	HCST	0.431244
MT1G	MT1H	0.431241
SASH3	TRAF3IP3	0.431187
LCP1	CD2	0.43115
CD48	CD96	0.43111
CD53	CXCL13	0.431075
CD74	MAP4K1	0.43099
LILRB4	SIGLEC10	0.430969
CXCL9	PRF1	0.430942
IFIT1	HERC5	0.430939
GPR18	CD3D	0.430924
WAS	CD6	0.430843
GPSM3	CORO1A	0.430814
LAMP3	LTB	0.430774
IDO1	CCL5	0.43073
OAS3	OASL	0.430694
PLEK	HCST	0.430689
MYL9	TAGLN	0.43064
S1PR4	CD2	0.430577
LILRB2	SIGLEC10	0.430501
CYTH4	TRPV2	0.430332
MFNG	CD2	0.430314
MX1	IFI44	0.430266
ZAP70	CD8A	0.430237
SELL	CCR7	0.430234
LILRB1	PCDHB9	0.430222
PLEK	CTSS	0.430202
CD3E	CD8A	0.430186
MAP4K1	CXCL13	0.430171
IDO1	CXCL10	0.430122
DAPP1	SNX29P2	0.430106
PSTPIP1	ZAP70	0.430083
MBTD1	XRCC2	0.430049
LYZ	HLA-DRA	0.430018
MFNG	WAS	0.429974
PDGFRB	COL1A1	0.429965
SLAMF8	C2	0.429877
IRF1	ARHGAP9	0.429872
PSMD12	CRCP	0.429825
LAMP3	SPOCK2	0.429745
HLA-E	HLA-F	0.429586
OAS1	OAS3	0.429569
HTRA1	COL5A2	0.429531
ITK	CXCL13	0.429519
PLCB2	ZAP70	0.429503
LRMP	GIMAP4	0.42949
GLT8D2	SFRP2	0.42948
GZMH	CCL5	0.429453
HCK	C1QA	0.42945
CECR1	CD2	0.429422
IL7R	CD247	0.429336
LRMP	SPOCK2	0.429297
PYHIN1	NKG7	0.429293
CD48	CXCL13	0.429192
ALPP	ARL16	0.42918
ADAMDEC1	EVI2B	0.429173
ARHGAP15	PYHIN1	0.42914
SLAMF8	CTSS	0.429132
NPL	TYROBP	0.429118
CORO1A	GZMK	0.429117
LILRB2	NCF1C	0.429089
GIMAP6	HCLS1	0.429056
HERC6	IFIT1	0.429007
AEBP1	COL1A1	0.428959
SLC7A7	HCK	0.428888
SH2D1A	HCST	0.42883
ECM2	OMD	0.428705
COL5A2	THBS2	0.428626
IL18	POFUT1	0.428572
PSMD12	ZNF430	0.428551
HCK	C1QB	0.428537
IRF8	PYHIN1	0.428471
ADAMDEC1	CD38	0.428447
ZBED2	IL2RB	0.428423
TRIM22	HLA-F	0.428415
GGA1	PSMD12	0.428412
DENR	EIF2AK4	0.428381
PTPN7	LTB	0.428347
PLCG2	CD96	0.428298
PLCG2	ITK	0.428245
OAS3	IFIT1	0.428218
FAM65B	MAP4K1	0.428177
MAP4K1	GZMA	0.428134
LAG3	AIM2	0.427878
SH2D1A	NKG7	0.427858
CD53	GZMA	0.427852
IFI16	TRIM22	0.427838
CD79B	SP140	0.427816
SIRPG	MAP4K1	0.427791
SASH3	PTPN7	0.427773
IL7R	ITK	0.427773
PLA2G2D	SPDYE15P	0.427644
PLEK	CD86	0.427545
IL18	SERF2	0.427483
S1PR4	LTB	0.427412
PIP4K2B	CDKN2AIPNL	0.42741
PYHIN1	GZMA	0.427239
SIRPG	HCST	0.427181
TYROBP	FGL2	0.427178
STAT1	SP140	0.427178
STAT4	SP140	0.427139
C1QB	HLA-DPA1	0.427103
LILRB4	CD53	0.427049
IFNG	IDO1	0.427009
TNFRSF13B	LTB	0.426995
SEMA4D	MAP4K1	0.42698
IL10RA	CD3D	0.42697
CD48	ARHGAP9	0.426966
CCR7	IL2RB	0.426942
HCLS1	CD7	0.426928
GAS1	GLT8D2	0.42692
SIRPG	IL10RA	0.426895
SIRPG	SPOCK2	0.426698
TGFB1I1	EFEMP2	0.42669
CORO1A	CD8A	0.426656
FAM65B	CD7	0.426625
CTSS	LILRB4	0.426583
CD3E	ARHGAP9	0.42656
YME1L1	DPAGT1	0.426383
GIMAP4	RAC2	0.426373
MFNG	PYHIN1	0.426319
MBD4	PIP4K2B	0.426304
FAM65B	ITK	0.426232
EVI2B	HLA-DPA1	0.42621
CST7	CD247	0.426191
IRF8	CORO1A	0.426188
IRF8	IL10RA	0.426174
MBTD1	TMEM17	0.426094
LAMP3	CCR7	0.426068
IL2RG	CXCL13	0.426004
MX1	HERC5	0.425997
CXCL9	CXCR3	0.425945
FGL2	GBP1	0.42592
IL10RA	ITGAL	0.425881
MBD4	ZNF577	0.425868
GIMAP4	CD7	0.425862
ALPP	TCAF1	0.42586
AIM2	ITK	0.425827
TNFRSF1B	CD7	0.425824
GPSM3	WAS	0.425814
EBI3	SP140	0.425752
PSMD12	ALPP	0.425742
JAM3	PDGFRB	0.425733
LRMP	GZMK	0.425699
EBI3	WAS	0.425619
PPP1R16B	SPOCK2	0.42561
IL7R	CD6	0.425601
TYROBP	MS4A6A	0.425597
HLA-DMB	GIMAP4	0.425559
GIMAP4	CXCL13	0.425518
RAC2	GZMA	0.425512
HLA-F	TAP2	0.425492
PSTPIP1	PARVG	0.425431
CTSS	CXCR6	0.425381
ZNF430	TBC1D32	0.425363
ITGB7	FERMT3	0.425315
CD48	CD7	0.425295
LILRB2	FERMT3	0.425294
IL21R	MAP4K1	0.425284
TRAT1	CD3D	0.425217
HLA-DOB	SPOCK2	0.425148
IRF8	EVI2B	0.42512
CD86	LILRB2	0.425111
CD8A	ARHGAP9	0.425057
PIK3CG	PLCG2	0.424869
PRF1	WAS	0.424754
IL10RA	CD7	0.424703
MCTS1	PTGES3	0.424609
CD7	CXCL13	0.424575
SIRPG	NKG7	0.424543
RAC2	CCR7	0.424508
CD37	HCST	0.42448
ZAP70	SPOCK2	0.424392
GVINP1	CD247	0.424339
CST7	CD8A	0.424311
CSF1R	CYTH4	0.424246
IL10RA	CXCL13	0.424136
HLA-DMB	IL10RA	0.424079
SPOCK2	HCST	0.424028
SPOCK2	ARHGAP30	0.424019
AIM2	WAS	0.424015
CD69	CD3D	0.423988
CD3E	CCR7	0.423934
PTRF	EFEMP2	0.423933
PLCL2	LRMP	0.423828
GPR18	LTB	0.423802
PLCB2	ARHGAP9	0.423705
SELL	RAC2	0.423692
FAM46C	CAMK1G	0.423663
RAC2	ARHGAP30	0.423561
GVINP1	SASH3	0.423543
TRAT1	SH2D1A	0.423521
HLA-DOB	LAX1	0.423512
GZMH	CD8A	0.423507
CD2	KLRB1	0.423491
CXCR6	CD96	0.423486
PLA2G2D	CDKN2AIPNL	0.423484
IDO1	GZMA	0.423483
LAMP3	ITK	0.423462
IL21R	PTPN7	0.423434
TRPV2	SASH3	0.423416
SPARC	GLT8D2	0.423345
STAT4	GIMAP4	0.423241
HLA-DOB	LRMP	0.423211
IL10RA	EVI2B	0.423196
SLC7A7	EVI2B	0.423162
CD3E	CD96	0.42303
SIRPG	CD3D	0.422961
AIM2	ITGAL	0.422892
GVINP1	CD7	0.422817
CRCP	SNX29P2	0.422782
SLC35E1	ALPP	0.422781
PNOC	PIM2	0.422731
IRF8	CD96	0.422704
IRF1	CD8A	0.422689
CD79B	CD247	0.422679
SIRPG	PRF1	0.422655
LRMP	HCST	0.422645
MX1	ISG15	0.422637
MAP4K1	ARHGAP30	0.42263
GVINP1	ITK	0.422599
CCR2	KLRB1	0.42257
SIRPG	WAS	0.422543
CDH11	DCN	0.42254
ITK	TAPBPL	0.422533
TRAT1	IL2RB	0.422531
CD4	ZAP70	0.422528
FAM65B	CCR7	0.422501
CD38	PIM2	0.422491
SLAMF1	HLA-DOB	0.422486
LILRB1	USP49	0.422454
CD48	CXCR3	0.422435
EBI3	PTPN7	0.42243
CST7	CD7	0.422336
NKG7	ARHGAP9	0.422137
CXCL9	GZMA	0.422106
LAG3	NKG7	0.422105
LCP1	ARHGAP9	0.422095
SH2D1A	RAC2	0.422092
IFI44L	HERC5	0.422083
SULT1A1	POFUT1	0.422059
SIRPG	HCLS1	0.422054
SIRPG	CXCL13	0.422051
GPR18	IRF8	0.421967
SPOCK2	CCL5	0.421873
S1PR4	CD3D	0.42187
CORO1A	SASH3	0.421748
MBD4	XYLT1	0.421725
EBI3	LTB	0.4217
ITGB2	HCK	0.421682
PSTPIP1	CXCR3	0.421666
PSTPIP1	CD4	0.421664
DMC1	TCAF1	0.42161
MFNG	GIMAP4	0.421572
AOAH	SIRPG	0.421452
SLAMF8	HCK	0.421438
MBD4	CSF2RA	0.421432
BTN3A1	CD74	0.421153
RAC2	NKG7	0.421136
HAUS2	PNPT1	0.421036
CD3E	IL2RB	0.421031
LRMP	KLRB1	0.420977
MBD4	PSMD12	0.420971
FAM46C	PIM2	0.420911
SLC7A7	CD53	0.420733
IRF8	SPOCK2	0.420644
CELF2	ARHGAP30	0.420501
CD86	C1QA	0.420462
CYTH4	WAS	0.420438
AIM2	PTPN7	0.420335
GZMK	SPOCK2	0.420312
IRF8	CD69	0.420259
GGA1	ZNF394	0.420244
CST7	CXCR3	0.420231
CYTH4	ARHGAP9	0.420221
CD4	ARHGAP9	0.420208
COL6A3	PDGFRB	0.420171
CST7	CD2	0.420123
CD37	TRAF3IP3	0.420108
MFNG	IL2RB	0.420072
LRMP	IRF8	0.420064
CD6	TAPBPL	0.42004
GPR1	ZNF557	0.420008
STAT1	PARP14	0.419949
EBI3	CD7	0.419847
ECM2	CDH11	0.419769
FAM65B	ARHGAP9	0.419765
LRMP	CD48	0.419756
CD38	IGKV1-33	0.419745
AIF1	EVI2B	0.419742
LST1	GIMAP4	0.419741
HLA-DMB	HCLS1	0.419727
IRF1	CD247	0.419674
CD96	TAPBPL	0.41967
PSTPIP1	TBC1D10C	0.419669
HLA-E	WAS	0.419633
SP140	PYHIN1	0.419609
IL2RB	ARHGAP30	0.419601
SELL	CD2	0.419576
LILRB4	TNFSF13B	0.419527
CD79B	ITK	0.419425
PLCG2	CD247	0.419349
PPP1R16B	CXCR3	0.419252
RAC2	CCL5	0.4192
GPR1	ZNF786	0.41917
SASH3	PYHIN1	0.419142
SPOCK2	TRAF1	0.419135
ZNF430	ARL16	0.419124
DOCK10	ARHGAP9	0.419115
SEMA4D	STAT1	0.419106
IRF1	GZMA	0.419088
LAT	GVINP1	0.419072
BTN3A1	MAP4K1	0.419024
MFNG	SP140	0.418971
SLAMF1	SIRPG	0.418921
LILRB1	SNX29P2	0.41889
ZAP70	NKG7	0.418854
WAS	TBC1D10C	0.418829
WAS	CD3E	0.41881
CXCR6	TRAT1	0.41881
S1PR4	ITK	0.418802
PLCL2	TBC1D10C	0.418786
PSTPIP1	SP140	0.418723
CD48	CCL5	0.41864
LRMP	CXCR3	0.418529
CD74	FERMT3	0.418525
PLA2G2D	SNAPC1	0.418509
MBTD1	ZNF394	0.418508
DENR	SERF2	0.418399
GPSM3	TRAF3IP3	0.418389
C1QB	HLA-DRA	0.418366
MED24	PSMD3	0.41827
GIMAP6	ARHGAP15	0.418247
CD48	IL2RB	0.418219
SH2D1A	TBC1D10C	0.418212
IRF1	SP140	0.418176
RAC2	TAPBPL	0.418172
PSTPIP1	SASH3	0.418172
PIK3CG	CD96	0.418144
MBTD1	ZNF483	0.418077
WAS	PARVG	0.41806
AIM2	CXCL13	0.418051
TRAT1	PYHIN1	0.417969
DMC1	ZNF577	0.417948
PYHIN1	ARHGAP30	0.4179
TRAT1	CD48	0.417897
LTB	TRAF1	0.417861
CXCL9	CCL5	0.417855
PPP1R16B	CD2	0.417781
ARHGAP15	IRF8	0.417749
HERC6	HERC5	0.417735
GZMK	LTB	0.417719
LAT	PIK3CD	0.417689
TRAT1	CD247	0.417591
MYO1F	PARVG	0.417586
SLC35E1	DMC1	0.41755
ZAP70	TRAF1	0.417523
AIM2	SEMA4D	0.417473
SIRPG	CD53	0.417467
IRF8	CD247	0.417415
IL2RG	CCL5	0.417408
PIK3CG	CD3D	0.4174
WAS	PYHIN1	0.417384
PLCL2	SASH3	0.417374
WAS	TRAF3IP3	0.417352
CD3E	TRAF1	0.417341
OAS3	IFI44	0.417338
GVINP1	TBC1D10C	0.417335
CRCP	ARL16	0.417298
IFIT3	PLSCR1	0.417143
PLAC8	CD48	0.416937
HCLS1	CD3D	0.41693
PNOC	LAX1	0.416836
LYZ	SRGN	0.41674
SLC35E1	ZNF557	0.416734
CD38	CXCL9	0.416632
HLA-DMB	CD247	0.416488
PLCL2	CD247	0.4164
SLA	CD53	0.41626
GPR18	LRMP	0.416212
GIMAP4	SH2D1A	0.416122
HLA-DOB	CD2	0.416112
SASH3	CD7	0.416029
GPR18	RAC2	0.415948
PLEK	ARHGAP9	0.415885
COL10A1	CTHRC1	0.415874
STAT4	CXCR3	0.415821
PPP1R16B	PYHIN1	0.415809
LAT	MAP4K1	0.415769
GGA1	XPNPEP3	0.415612
BTN3A1	ZAP70	0.415601
CD79B	CORO1A	0.415598
MBD4	PLA2G2D	0.415596
IL2RG	ITK	0.415562
CD53	SAMSN1	0.415455
GIMAP4	MAP4K1	0.415365
CORO1A	CD48	0.415358
SEMA4D	ITK	0.415338
SEMA4D	CCL5	0.415189
SH2D1A	CCR7	0.415104
FAM65B	TRAF3IP3	0.415096
TNFRSF1B	MAP4K1	0.415076
PLCL2	ITK	0.415044
HLA-DOB	ARHGAP9	0.415041
TNFRSF13B	VPREB3	0.41504
CD7	TAPBPL	0.41502
CD79B	CD48	0.415005
LAX1	IGKV1-33	0.41499
ITGAX	CD4	0.414961
CXCR6	CD3D	0.414931
LILRB4	NCF1C	0.41491
CD53	CD247	0.414865
GLT8D2	COL5A2	0.414856
CD48	ITK	0.414851
SLAMF1	ITK	0.41471
COL5A2	COL1A1	0.414629
PTPN7	CCL5	0.414615
CECR1	APBB1IP	0.414582
GZMA	ARHGAP9	0.414578
PLEK	GZMA	0.414555
RAC2	CXCL13	0.414468
PLCG2	CXCR3	0.414456
CD38	LAX1	0.414404
CD37	RAC2	0.414354
MFNG	TBC1D10C	0.414326
HLA-DOB	MAP4K1	0.414293
DENR	TCAF1	0.414282
PLCG2	CECR1	0.41428
FHOD3	COL1A1	0.41427
ZBED2	SH2D1A	0.41421
CD86	C2	0.414186
GVINP1	TRAF1	0.414148
TNFRSF1B	CD74	0.41414
PLCG2	PYHIN1	0.414118
CD53	KLRB1	0.414062
SELL	HCST	0.414025
ARHGAP15	LRMP	0.413979
LAMP3	CORO1A	0.413968
CCL4	FGL2	0.413968
IL21R	CXCR3	0.413956
SLAMF1	EVI2B	0.413922
MXRA7	THBS2	0.413895
SELL	GIMAP4	0.413778
CST7	CD3D	0.41375
PTPN7	CCR7	0.413693
CD79B	CD96	0.413679
CD3E	SPOCK2	0.413655
CD53	NCF1C	0.413588
CD79B	CXCR3	0.413545
SRPX2	HTRA1	0.413543
MBTD1	ZNF549	0.413461
FGL2	TLR8	0.413441
PLCG2	CD3D	0.413423
CD69	GZMK	0.413384
CD38	HLA-DOB	0.413354
NKG7	TRAF3IP3	0.413313
PSTPIP1	CYTH4	0.413246
C3AR1	C1QB	0.413241
HCLS1	PRF1	0.413198
AEBP1	SGIP1	0.413196
IL21R	CD6	0.413177
LAMP3	CD3D	0.413169
PIK3CD	TBC1D10C	0.413146
MBD4	CREB1	0.413131
LAMP3	ARHGAP9	0.413123
ALPP	TBC1D32	0.413032
SPARC	CDH11	0.412982
CD3E	CCL5	0.412951
GPR1	ZNF483	0.412942
CD69	RGS18	0.412919
STAT4	PIK3CG	0.412884
GPR18	CD96	0.412881
S1PR4	CCL5	0.412852
LCP1	PYHIN1	0.412709
GPR1	SPDYE15P	0.412691
SLAMF1	IL10RA	0.412667
IFIT1	OAS2	0.412597
CD38	PLCG2	0.412586
DAPP1	SERF2	0.412581
GPR18	TRAT1	0.41258
SELL	SIRPG	0.412572
HLA-DOB	TNFRSF17	0.41255
S1PR4	GIMAP4	0.412546
PRF1	ITK	0.412524
CD74	CD247	0.412511
SPOCK2	NKG7	0.412491
OAS3	HERC6	0.412477
IRF1	CD6	0.412454
SLC25A24	GTF2IP4	0.412429
IRF1	ITK	0.412309
STAT4	PLEK	0.412264
MMP2	TIMP2	0.412252
SH2D1A	CXCL13	0.412249
CORO1A	CCL5	0.412126
CD4	CD6	0.412112
GNLY	CXCR6	0.412104
WAS	CCL5	0.41206
PIK3CG	CD53	0.412055
STAT4	TRAF3IP3	0.412014
CD37	CD96	0.41201
EBI3	MFNG	0.411961
GIMAP4	CD6	0.411952
IRF1	CD2	0.411913
GZMA	TBC1D10C	0.411877
CD79B	TRAF3IP3	0.411827
CAMK1G	IGKV1-33	0.411813
PLCB2	MAP4K1	0.411789
HAUS2	RNF213	0.411786
STAT1	ITGAL	0.411751
ARHGAP15	ITK	0.411747
SIRPG	IRF8	0.411734
PLCG2	CD2	0.411711
SPARC	COL1A2	0.411624
SLAMF1	IL2RB	0.411599
IL2RG	CXCR3	0.411476
ALPP	ZNF577	0.411453
GIMAP6	EVI2B	0.411405
S1PR4	CD7	0.411388
EVI2B	KLRB1	0.411367
CTSS	NCF1C	0.411359
NCKAP1L	LILRB2	0.411309
HLA-DRA	TNFSF13B	0.411231
STAT4	CCL5	0.411228
DENR	CDKN2AIPNL	0.411228
FAM65B	CD247	0.411202
FAM46C	TNFRSF17	0.411112
GIMAP6	GIMAP4	0.411095
PSMD12	NLRP8	0.411074
SPOCK1	SRPX2	0.411029
SULT1A1	CDKN2AIPNL	0.410951
FAM65B	LRMP	0.41092
CTSS	HLA-DMB	0.410881
IL21R	ITK	0.410841
LST1	CD86	0.410826
TRIM22	IRF8	0.410798
SRGN	HLA-DPA1	0.410788
PTRF	TGFB1I1	0.410787
SAMSN1	TNFSF13B	0.410729
HLA-F	CD2	0.410646
GIMAP4	IL2RB	0.410631
GZMA	TRAF3IP3	0.410623
HLA-DOB	RPL13AP20	0.410613
TYROBP	HLA-DPA1	0.410604
C2	CYTH4	0.410599
IRF1	SH2D1A	0.410546
GZMH	GZMA	0.410508
LILRB1	EIF2AK4	0.410498
PLCG2	HCST	0.41046
AIM2	FERMT3	0.410446
AIM2	CXCR3	0.410426
STAT4	GZMA	0.410363
LILRB1	TCAF1	0.410228
IL18	TCAF1	0.410203
SLAMF1	LRMP	0.41019
CD38	FGL2	0.410166
CD8A	HCST	0.410163
RSAD2	IFIT1	0.410148
CORO1A	CXCL13	0.4101
COL6A3	COL1A1	0.410078
MBD4	DAPP1	0.410036
MMP2	COL6A3	0.410028
PTRF	AEBP1	0.410012
TNFRSF1B	CD247	0.409995
TNFRSF1B	HCST	0.409989
SELL	SPOCK2	0.409983
CECR1	IL2RB	0.409965
HLA-F	HCLS1	0.409963
HCLS1	SP140	0.409953
CXCR6	CD38	0.409886
RAC2	TBC1D10C	0.409841
NCKAP1L	GIMAP4	0.409778
PLCG2	ARHGAP9	0.409746
ITGB2	C1QA	0.409686
PYHIN1	CXCL13	0.409683
GPR18	HCST	0.409669
STAT4	HCST	0.409665
ADAMDEC1	CXCL9	0.409639
PLCB2	CD3E	0.409621
STAT4	CD48	0.409574
CD53	C1QB	0.409548
GLT8D2	CDH11	0.409547
CD37	ARHGAP30	0.409478
LRMP	CD53	0.409422
SLAMF1	PYHIN1	0.409389
SH2D1A	SPOCK2	0.409384
OAS3	IFI44L	0.409372
LCP1	MAP4K1	0.409349
ZBED2	CXCL13	0.409347
CD37	CD7	0.409314
MBTD1	ARL16	0.409295
FAM65B	HCST	0.409221
DENR	PSMD12	0.409187
LAMP3	PYHIN1	0.409182
CD3E	CD7	0.409131
SLAMF8	CXCL9	0.409076
IL10RA	LTB	0.40907
CD74	ARHGAP9	0.409058
CYTH4	HCLS1	0.409057
SIRPG	ARHGAP30	0.409053
CECR1	CD53	0.409052
ITGAL	TAPBPL	0.409038
CXCR6	IL2RB	0.409022
CD83	CD53	0.409012
CD7	RPL13AP20	0.409002
EBI3	CD79B	0.408931
SLA	LST1	0.408923
LILRB4	C2	0.408907
MFNG	GZMK	0.408881
AOAH	HCLS1	0.408865
TRAT1	PRF1	0.408847
HLA-DOB	CD7	0.408802
OAS3	HERC5	0.408791
CD247	KLRB1	0.408771
PSMD12	TNFSF15	0.408763
CXCR6	CCL5	0.408714
MBD4	ZNF430	0.408705
PPP1R16B	EBI3	0.408671
LST1	ARHGAP9	0.408571
LCP1	TRAF3IP3	0.408551
PLEK	CD3D	0.408522
SASH3	TRAF1	0.408498
IL2RB	TBC1D10C	0.408463
PLCG2	GIMAP4	0.408426
GPSM3	IRF8	0.408398
SIRPG	EBI3	0.408395
CD69	FGL2	0.408228
CCL5	TRAF3IP3	0.408223
SASH3	CD2	0.408193
ZNF430	PCDHB9	0.408191
STAT1	CCL5	0.408006
CD74	CYTH4	0.408
DOCK2	IRF8	0.407994
PLEK	ITK	0.407936
SPI1	FERMT3	0.407931
PLCG2	SP140	0.407921
GZMK	TBC1D10C	0.407903
COL6A1	COL5A1	0.407872
GPR18	CXCR3	0.407819
LAT	TBC1D10C	0.407796
SELL	IRF8	0.407771
SEMA4D	CXCL9	0.407768
SELL	LTB	0.407757
PTPN7	TRAF3IP3	0.407754
SPOCK1	HTRA1	0.407727
LCP1	CD6	0.407717
[truncated: 8,001 more rows]
